# Supplementary material for: The Beta Subunit of Nascent Polypeptide Associated Complex Plays A Role in Flowers and Siliques Development of Arabidopsis thaliana
Source: Int J Mol Sci. 2020 Mar 17;21(6):2065. doi: 10.3390/ijms21062065 (PMC7139743; doi:10.3390/ijms21062065)
Supplement: Supplementary file 1 [file ijms-21-02065-s001.zip]

Archive with 11 entries (11 files):
- figS4.jpg
- figS1_new.jpg
- figS2.jpg
- figS3.tif
- table_S1_primers.xlsx
- Table_S2.xlsx
- table_S3_final.xls
- table_S4.xlsx
- table_S5.docx
- supplementary_files.docx
- supplementary_files.pdf
