# Supplementary material for: The Beta Subunit of Nascent Polypeptide Associated Complex Plays A Role in Flowers and Siliques Development of Arabidopsis thaliana
Source: Int J Mol Sci. 2020 Mar 17;21(6):2065. doi: 10.3390/ijms21062065 (PMC7139743; doi:10.3390/ijms21062065)
Supplement: Supplementary file 1 [file ijms-21-02065-s001.zip › table_S1_primers.xlsx]

## Sheet: genotyping
gene	primer name	primer sequence
NACβ1	At1g73230_gt_F	5’-ACAAGGTAAGCCCACTTCAGC-3’
	At1g73230_gt_R	5’-TGCTCTGCTAGCTTCTTCAGG-3’
NACβ2	At1g17880_gt_F	5’-CAATCCATCTCTTGCTGCTTC-3’
	At1g17880_gt_R	5’-GTTAGCGGTTCTCCTCAGACC-3’
	LBb1.3	5’-ATTTTGCCGATTTCGGAAC-3’
	o8409	5’-ATATTGACCATCATACTCATTGC-3’

## Sheet: cloning
gene	primer name	primer sequence
overexpression C-terminal GFP tag	At1g73230: forward	5’-AAAAAGCAGGCTACgcgccgcttggatctctctctcc-3’
	At1g73230: reverse	5’-AGAAAGCTGGGTAagaagcagcagctttgggagc-3’
	At1g17880: forward	5’-AAAAAGCAGGCTCCctcacactcttcgaacaaggaag-3’
	At1g17880: reverse	5’-AGAAAGCTGGGTAagaagaagcagcagcagct-3’
overexpression N-terminal GFP tag	At1g73230: forward	5’-AAAAAGCAGGCTCGatgaatagggaaaagttgatgaag-3’
	At1g73230: reverse	5’-AGAAAGCTGGGTAgtgagctcttctccttcttcttc-3’
	At1g17880: forward	5’-AAAAAGCAGGCTGGatgaatagggagaagttgatgaag-3’
	At1g17880: reverse	5’-AGAAAGCTGGGTAggatgtggtctcgctcttttctc-3’
complementation analysis	At1g73230: forward	5’-AAAAAGCAGGCTCCttgggattaatcttgtttttggta-3’
	At1g73230: reverse	5’-AGAAAGCTGGGTAagaagcagcagctttgggagc-3’
	At1g17880: forward	5’-AAAAAGCAGGCTCCcaataatcgaatagctttcttctc-3’
	At1g17880: reverse	5’-AGAAAGCTGGGTAagaagaagcagcagcagct-3’
promoter activity	At1g73230: forward	5’-AAAAAGCAGGCTCCttgggattaatcttgtttttggta-3’
	At1g73230: reverse	5’-AGAAAGCTGGGTAcaaacacacaaagctaaacccatt-3’
	At1g17880: forward	5’-AAAAAGCAGGCTCCcaataatcgaatagctttcttctc-3’
	At1g17880: reverse	5’-AGAAAGCTGGGTActgtgtataaaccataataagaagc-3’
	DD33: forward	5’-ATAGAAAAGTTGTTcaatgtcttaaaatggcactctc-3’
	DD33: reverse	5’-TGTACAAACTTGCtttagttgttataaaaaaaattgt-3’
2nd step of PCR reaction	AttB1: forward	5´-GGGGACAAGTTTGTACAAAAAAGCAGGCT-3’
	AttB2: reverse	5’-GGGGACCACTTTGTACAAGAAAGCTGGGTTT-3’
	AttB4: forward	5’-GGGGACAACTTTGTATAGAAAAGTTG-3’
	AttB1: reverse	5’-GGGGACTGCTTTTTTGTACAAACTTG-3’
testing GFP presence in transformed plants	GFP: forward	5’-GGGTGGTGCCCATCCTGGTCG-3’
	GFP: reverse	5’-ACTCCAGCAGGACCATGTGATCG-3’
		The lower-case letters represent gene-specific sequence whereas the capital bold letters stand for attB overhangs.
