# Supplementary material for: The Beta Subunit of Nascent Polypeptide Associated Complex Plays A Role in Flowers and Siliques Development of Arabidopsis thaliana
Source: Int J Mol Sci. 2020 Mar 17;21(6):2065. doi: 10.3390/ijms21062065 (PMC7139743; doi:10.3390/ijms21062065)
Supplement: Supplementary file 1 [file ijms-21-02065-s001.zip › Table_S2.xlsx]

## Sheet: List1
Gene	Forward primer	Reverse primer
At3g12580	CCAACACCGTCTTCGATGC	GTTTCTCCTCTCCCTTGTGG
At2g20142	GAGTGATGAGGAGATGTTGG	GTGCAGAGGAGATCTGGTCG
At5g64120	CAGCCTGTTCCTTGAGTGAG	CCGGTCCGAACCTCAATCTC
At2g43510	TGGCAAAGGCTATCGTTTCC	GGAAATATCCGAGGCGCAC
At5g52390	CTCGCCCAACATGACTGGTC	CTACTTCAACCTTGCTGCTGG
At1g33040	GAGGACGTCGAAGTTGAAGGG	CACTCTGCTGACATCTGAGACAG
At3g12390	TTCCGCACGAATCACGAATCTC	CTTCGGGCTTATCGAGATCG
At3g49470	TCGTCACTCACCACCTCAC	GTAACCGGTGGTTGCTCAGG
At4g10480	CTCCGAAGAAGAAGATAAGAG	CGTTCTCCTTCTGGAGCTTC
At5g13850	TAGGGTTTCGTCACTCGCC	CAAGATCGATCTTCTGCTCTTCC
At1g73230	TGCTCAGAAGAGGTCGAGCG	GGGAGAGACTTTCGAGACCC
At1g17880	GCTGAGGCGGCATTACCTTC	GCGGTTCTCCTCAGACCAA
