# Supplementary material for: The Beta Subunit of Nascent Polypeptide Associated Complex Plays A Role in Flowers and Siliques Development of Arabidopsis thaliana
Source: Int J Mol Sci. 2020 Mar 17;21(6):2065. doi: 10.3390/ijms21062065 (PMC7139743; doi:10.3390/ijms21062065)
Supplement: Supplementary file 1 [file ijms-21-02065-s001.zip › table_S3_final.xls]

## Sheet: List1
GeneID	FC	log2FoldChange	padj	symbol	briefDescription	response to reactive oxygen species	pollen development	male gamete generation	pollen tube development	calcium mediated signalling	pectine catabolic process	cell wall modification
AT1G74820	0.0110329	-6.50204	9.48236e-06	AT1G74820	RmlC-like cupins superfamily protein
AT1G53480	0.0192934	-5.69575	3.99512e-91	MRD1	mto 1 responding down 1
AT1G73230	0.021125	-5.5649	1.02774e-243	AT1G73230	Nascent polypeptide-associated complex NAC
AT2G30770	0.0316198	-4.98303	0.00573585	CYP71A13	cytochrome P450 family 71 polypeptide
AT3G25810	0.0534405	-4.22592	0.000302212	AT3G25810	Terpenoid cyclases/Protein prenyltransferases superfamily protein
AT1G15330	0.0556137	-4.16842	0.000129506	AT1G15330	Cystathionine beta-synthase (CBS) protein		✓
AT2G30766	0.0735284	-3.76555	0.0249989	AT2G30766	hypothetical protein
AT1G15015	0.0792541	-3.65737	0.0307337	AT1G15015	F-box family protein
AT4G12530	0.0832059	-3.58717	6.9287e-05	AT4G12530	Bifunctional inhibitor/lipid-transfer protein/seed storage 2S albumin superfamily protein
AT4G34790	0.0833036	-3.58548	0.00020861	AT4G34790	SAUR-like auxin-responsive protein family
AT2G39855	0.085113	-3.55448	4.87466e-08	AT2G39855	plant/protein
AT3G22040	0.086062	-3.53848	2.1861e-05	AT3G22040	cysteine-rich repeat secretory-like protein (DUF26)
AT3G24220	0.0929005	-3.42817	2.25402e-09	NCED6	nine-cis-epoxycarotenoid dioxygenase 6
AT1G70040	0.0932028	-3.42348	0.0208532	AT1G70040	transmembrane protein, putative (DUF1163)
AT2G39060	0.0970815	-3.36466	1.25812e-07	SWEET9	Nodulin MtN3 family protein
AT1G10010	0.105449	-3.24539	0.0160917	AAP8	amino acid permease 8
AT1G26795	0.107323	-3.21997	0.0368922	AT1G26795	Plant self-incompatibility protein S1 family
AT4G10767	0.114164	-3.13082	0.038905	SCRL21	SCR-like 21
AT2G19030	0.116034	-3.10738	3.7816e-09	RALFL11	ralf-like 11
AT4G16740	0.117903	-3.08432	0.00123085	TPS03	terpene synthase 03
AT1G19210	0.119414	-3.06595	1.85435e-06	AT1G19210	Integrase-type DNA-binding superfamily protein
AT3G54770	0.120289	-3.05543	3.69935e-07	ARP1	RNA-binding (RRM/RBD/RNP motifs) family protein
AT3G62950	0.123091	-3.02221	2.85031e-05	AT3G62950	Thioredoxin superfamily protein
AT5G03570	0.124932	-3.00078	0.0058806	IREG2	iron regulated 2
AT4G37990	0.127746	-2.96865	7.3374e-05	ELI3-2	cinnamyl alcohol dehydrogenase 8
AT2G16016	0.130629	-2.93646	9.1076e-06	AT2G16016	transmembrane protein
AT5G48110	0.132689	-2.91388	0.0264057	AT5G48110	Terpenoid cyclases/Protein prenyltransferases superfamily protein
AT5G42260	0.133509	-2.905	0.0481495	BGLU12	beta glucosidase 12
AT1G01980	0.138994	-2.84691	0.00341461	AT1G01980	FAD-binding Berberine family protein
AT1G67105	0.139654	-2.84008	6.14041e-20	AT1G67105
AT5G05910	0.146894	-2.76716	0.00206061	AT5G05910	RING/U-box superfamily protein
AT3G07840	0.146911	-2.76698	0.00205586	AT3G07840	Pectin lyase-like superfamily protein
AT5G15040	0.147309	-2.76308	0.00089923	AT5G15040	Paired amphipathic helix (PAH2) superfamily protein
AT3G46120	0.148285	-2.75355	0.000206362	PAP19	purple acid phosphatase 19
AT4G38340	0.14969	-2.73995	0.00934977	AT4G38340	Plant regulator RWP-RK family protein
AT1G33960	0.150739	-2.72987	0.0156808	AIG1	P-loop containing nucleoside triphosphate hydrolases superfamily protein
AT5G56368	0.151357	-2.72398	0.0109421	AT5G56368	defensin-like protein
AT5G09711	0.151763	-2.72011	0.0466279	AT5G09711	transmembrane protein
AT2G44925	0.152137	-2.71655	0.025197	AT2G44925	hypothetical protein
AT3G48208	0.154205	-2.69708	3.32415e-05	AT3G48208	Plant thionin family protein
AT4G29880	0.156266	-2.67793	4.61765e-13	PIRL7	plant intracellular ras group-related LRR 7
AT1G09510	0.15733	-2.66813	0.0164248	AT1G09510	NAD(P)-binding Rossmann-fold superfamily protein
AT1G06323	0.164062	-2.60769	0.0202369
AT3G25240	0.165396	-2.596	0.000572749	AT3G25240	sulfate/thiosulfate import ATP-binding protein, putative (DUF506)
AT3G09260	0.165493	-2.59515	0.00484936	PYK10	Glycosyl hydrolase superfamily protein
AT1G65480	0.165726	-2.59313	6.89337e-05	FT	PEBP (phosphatidylethanolamine-binding protein) family protein
AT1G75250	0.166608	-2.58547	0.000401285	RL6	RAD-like 6
AT2G47120	0.166943	-2.58257	0.00346862	AT2G47120	NAD(P)-binding Rossmann-fold superfamily protein
AT2G33830	0.167356	-2.57901	6.37261e-09	AT2G33830	Dormancy/auxin associated family protein
AT2G16586	0.168076	-2.57282	7.49636e-16	AT2G16586	transmembrane protein
AT5G23020	0.16999	-2.55648	0.00181012	IMS2	2-isopropylmalate synthase 2
AT3G07385	0.17011	-2.55546	0.00261536		Natural antisense transcript overlaps with AT3G46300
AT3G51810	0.171362	-2.54488	0.0171682	EM1	Stress induced protein
AT1G51915	0.172656	-2.53403	6.05828e-06	AT1G51915	cryptdin protein-like protein
AT2G05540	0.175221	-2.51275	0.000466393	AT2G05540	Glycine-rich protein family
AT4G15650	0.175509	-2.51038	8.42516e-09	AT4G15650	kinase-like protein
AT1G68090	0.176172	-2.50494	3.98155e-06	ANN5	annexin 5		✓		✓
AT3G14540	0.176247	-2.50433	1.31413e-05	AT3G14540	Terpenoid cyclases/Protein prenyltransferases superfamily protein
AT1G17300	0.179148	-2.48077	0.0138927	AT1G17300	hypothetical protein
AT1G29830	0.180948	-2.46635	0.0058699	AT1G29830	Magnesium transporter CorA-like family protein
AT3G46900	0.184522	-2.43814	0.000181352	COPT2	copper transporter 2
AT2G18050	0.18454	-2.438	5.26886e-10	HIS1-3	histone H1-3
AT5G25425	0.185157	-2.43318	0.00531153	AT5G25425	glycine-rich protein
AT2G47270	0.185305	-2.43203	0.00399768	UPB1	transcription factor UPBEAT protein
AT1G57550	0.186234	-2.42481	5.67004e-11	AT1G57550	Low temperature and salt responsive protein family
AT2G34825	0.187459	-2.41535	1.76306e-07	RALFL20	RALF-like 20
AT4G01970	0.188007	-2.41114	0.00673578	STS	stachyose synthase
AT2G34440	0.188606	-2.40655	0.00191405	AGL29	AGAMOUS-like 29
AT3G01420	0.188931	-2.40407	3.0893e-05	DOX1	Peroxidase superfamily protein	✓
AT2G43386	0.190071	-2.39539	0.000131685	AT2G43386	transmembrane protein
AT5G44640	0.190084	-2.39529	0.00345036	BGLU13	beta glucosidase 13
AT5G14130	0.190245	-2.39407	0.033286	AT5G14130	Peroxidase superfamily protein
AT1G42560	0.19076	-2.39017	9.92325e-06	MLO9	Seven transmembrane MLO family protein
AT5G44585	0.191221	-2.38669	0.0325796	AT5G44585	hypothetical protein
AT4G26280	0.191788	-2.38242	0.000226008	AT4G26280	P-loop containing nucleoside triphosphate hydrolases superfamily protein
AT3G27503	0.19275	-2.3752	1.34477e-05	SCRL19	SCR-like 19
AT1G70680	0.196222	-2.34944	6.85021e-05	AT1G70680	Caleosin-related family protein
AT2G46880	0.196267	-2.34911	3.27626e-29	PAP14	purple acid phosphatase 14
AT2G35300	0.197087	-2.3431	2.85172e-05	LEA18	Late embryogenesis abundant protein, group 1 protein
AT2G33870	0.197145	-2.34267	2.51299e-07	ArRABA1h	RAB GTPase homolog A1H
AT2G16980	0.197156	-2.34259	0.000249481	AT2G16980	Major facilitator superfamily protein
AT5G43695	0.198882	-2.33001	0.000306228	AT5G43695	hypothetical protein
AT4G22180	0.199716	-2.32398	0.0209378	AT4G22180	F-box protein (DUF295)
AT5G26150	0.200057	-2.32152	6.40596e-05	AT5G26150	protein kinase family protein
AT5G58782	0.200831	-2.31594	0.0209548	cPT6	Undecaprenyl pyrophosphate synthetase family protein
AT1G47990	0.201533	-2.31091	7.16847e-05	GA2OX4	gibberellin 2-oxidase 4
AT2G31432	0.20192	-2.30814	6.33008e-06	AT2G31432	Plant invertase/pectin methylesterase inhibitor superfamily protein
AT2G29930	0.202114	-2.30676	0.0319365	AT2G29930	F-box/RNI-like superfamily protein
AT2G14282	0.203371	-2.29781	3.75837e-06	SCRL18	SCR-like 18
AT5G17500	0.203762	-2.29504	3.56255e-35	AT5G17500	Glycosyl hydrolase superfamily protein
AT5G37800	0.203956	-2.29367	0.0188969	RSL1	RHD SIX-LIKE 1
AT4G05660	0.204311	-2.29116	0.00201941
AT1G50610	0.204601	-2.28912	3.24479e-07	PRK5	Leucine-rich repeat protein kinase family protein
AT4G28085	0.204762	-2.28798	0.0104536	AT4G28085	transmembrane protein
AT5G38391	0.204991	-2.28636	0.000295612	AT5G38391	F-box/RNI superfamily protein
AT5G38390	0.205215	-2.28479	0.000412462	AT5G38390	F-box/RNI-like superfamily protein
AT4G23290	0.20556	-2.28237	1.64143e-05	CRK21	cysteine-rich RLK (RECEPTOR-like protein kinase) 21
AT4G02870	0.205826	-2.2805	0.040425	AT4G02870	B3 domain protein
AT1G19500	0.206554	-2.27541	0.0072276	AT1G19500	hypothetical protein
AT3G48340	0.207258	-2.2705	0.000499258	CEP2	Cysteine proteinases superfamily protein
AT1G74830	0.209168	-2.25726	1.7602e-05	AT1G74830	myosin-binding protein, putative (Protein of unknown function, DUF593)
AT1G64235	0.20933	-2.25615	2.75575e-05	AT1G64235	Bifunctional inhibitor/lipid-transfer protein/seed storage 2S albumin superfamily protein
AT5G57090	0.21067	-2.24694	0.000645807	EIR1	Auxin efflux carrier family protein
AT4G02735	0.210788	-2.24614	0.0395958	AT4G02735	F-box SKIP17-like protein
AT5G11440	0.210866	-2.2456	0.0134937	CID5	CTC-interacting domain 5
AT1G23500	0.2121	-2.23718	0.0277822	AT1G23500	GDSL-like Lipase/Acylhydrolase superfamily protein
AT1G47510	0.212853	-2.23207	1.32166e-07	5PTASE11	inositol polyphosphate 5-phosphatase 11
AT1G08670	0.213358	-2.22865	0.000189835	AT1G08670	ENTH/VHS family protein
AT1G09543	0.214765	-2.21917	0.000320757		Natural antisense transcript overlaps with AT1G75180
AT3G21720	0.215017	-2.21747	1.96599e-19	ICL	isocitrate lyase
AT5G58400	0.215354	-2.21522	2.40126e-18	AT5G58400	Peroxidase superfamily protein
AT1G01750	0.215587	-2.21366	0.000656498	ADF11	actin depolymerizing factor 11
ATMG00690	0.21575	-2.21257	0.0103387	ORF240A	FO-ATPase subunit
AT1G70540	0.216102	-2.21021	6.74044e-07	EDA24	Plant invertase/pectin methylesterase inhibitor superfamily protein
AT4G12820	0.216256	-2.20919	0.0130553	AT4G12820	F-box/kelch-repeat protein, putative (DUF295)
AT3G22010	0.216759	-2.20584	0.0103209	AT3G22010	Receptor-like protein kinase-related family protein
AT4G34410	0.217085	-2.20367	1.44309e-10	RRTF1	redox responsive transcription factor 1
AT1G67540	0.217596	-2.20028	1.83033e-08	AT1G67540	transmembrane protein
AT3G60570	0.217791	-2.19899	1.1218e-08	EXPB5	expansin B5							✓
AT1G11250	0.218099	-2.19694	1.02571e-06	SYP125	syntaxin of plants 125
AT5G12960	0.218224	-2.19612	0.0202891	AT5G12960	proline-tRNA ligase (DUF1680)
AT5G20790	0.219516	-2.1876	4.91753e-16	AT5G20790	transmembrane protein
AT5G01405	0.220054	-2.18407	0.000301587
AT3G25170	0.220107	-2.18372	0.00721647	RALFL26	ralf-like 26					✓
AT3G46570	0.220339	-2.1822	0.0177587	AT3G46570	Glycosyl hydrolase superfamily protein
AT4G18395	0.220392	-2.18186	2.28121e-08	AT4G18395	hypothetical protein
AT5G48270	0.221057	-2.17751	0.00117921	AT5G48270	DUF868 family protein (DUF868)
AT1G17710	0.22176	-2.17293	1.23827e-28	PEPC1	Pyridoxal phosphate phosphatase-related protein
AT3G43930	0.222123	-2.17057	0.0280693	AT3G43930	BRCT domain-containing DNA repair protein
AT1G63200	0.222241	-2.1698	0.00399768	AT1G63200	Cystatin/monellin superfamily protein
AT4G35770	0.22296	-2.16514	0.04168	SEN1	Rhodanese/Cell cycle control phosphatase superfamily protein
AT5G40010	0.222991	-2.16494	0.0420901	AATP1	AAA-ATPase 1
AT3G02970	0.223138	-2.16399	0.00746407	EXL6	EXORDIUM like 6
AT3G20210	0.224037	-2.15819	1.26938e-12	DELTA-VPE	delta vacuolar processing enzyme
AT1G23720	0.224287	-2.15658	0.024366	AT1G23720	Proline-rich extensin-like family protein
AT5G26692	0.225265	-2.1503	0.00576497	AT5G26692	Putative membrane lipoprotein
AT5G49180	0.225429	-2.14926	1.0929e-16	AT5G49180	Plant invertase/pectin methylesterase inhibitor superfamily							✓
AT1G77950	0.225745	-2.14723	0.0406276	AGL67	AGAMOUS-like 67		✓
AT5G08030	0.226454	-2.14271	3.29806e-29	GDPD6	PLC-like phosphodiesterases superfamily protein
AT2G17845	0.226461	-2.14266	0.00011645	AT2G17845	NAD(P)-binding Rossmann-fold superfamily protein
AT2G30240	0.226603	-2.14176	6.99049e-06	ATCHX13	Cation/hydrogen exchanger family protein
AT4G12890	0.227726	-2.13463	1.21651e-15	AT4G12890	Gamma interferon responsive lysosomal thiol (GILT) reductase family protein
AT5G10660	0.228484	-2.12984	0.00919085	AT5G10660	calmodulin-binding protein-like protein
AT1G52690	0.22858	-2.12923	1.15757e-07	LEA7	Late embryogenesis abundant protein (LEA) family protein
AT4G36350	0.228884	-2.12731	2.98277e-48	PAP25	purple acid phosphatase 25
AT5G25530	0.22909	-2.12601	0.000140216	AT5G25530	DNAJ heat shock family protein
AT3G23715	0.229248	-2.12502	0.0298945	SCRL13	SCR-like 13
AT4G02733	0.229272	-2.12487	0.00139267	AT4G02733	F-box family protein
AT1G16760	0.229752	-2.12185	0.0081795	AT1G16760	kinase with adenine nucleotide alpha hydrolases-like domain-containing protein
AT4G12860	0.230678	-2.11605	2.1221e-08	UNE14	EF hand calcium-binding protein family
AT3G13820	0.231324	-2.11201	0.0234078	AT3G13820	F-box and associated interaction domains-containing protein
AT4G21630	0.231381	-2.11166	8.66547e-15	AT4G21630	Subtilase family protein
AT1G61680	0.231546	-2.11063	4.29219e-16	TPS14	terpene synthase 14
AT3G25165	0.231943	-2.10816	0.00751263	RALFL25	ralf-like 25
AT2G01430	0.232489	-2.10477	0.000434222	HB17	homeobox-leucine zipper protein 17
AT5G07420	0.232659	-2.10371	0.00787584	AT5G07420	Pectin lyase-like superfamily protein							✓
AT1G47280	0.232708	-2.10341	0.0220527	AT1G47280	hypothetical protein
AT5G61350	0.232762	-2.10307	1.7137e-08	AT5G61350	Protein kinase superfamily protein
AT2G35765	0.233041	-2.10134	0.00507598	AT2G35765	hypothetical protein
AT4G20080	0.233313	-2.09966	5.27003e-06	AT4G20080	Calcium-dependent lipid-binding (CaLB domain) plant phosphoribosyltransferase family protein
AT5G27980	0.233791	-2.09671	0.0168427	AT5G27980	Seed maturation protein
AT1G19510	0.23423	-2.094	2.11646e-06	RL5	RAD-like 5
AT1G60760	0.235259	-2.08768	2.6011e-05	AT1G60760	Plant invertase/pectin methylesterase inhibitor superfamily protein
AT4G25490	0.235564	-2.08581	0.044123	CBF1	C-repeat/DRE binding factor 1
AT1G09380	0.236269	-2.0815	0.0381907	UMAMIT25	nodulin MtN21 /EamA-like transporter family protein
AT4G31370	0.23635	-2.08101	6.32223e-16	FLA5	FASCICLIN-like arabinogalactan protein 5 precursor
AT4G31230	0.23708	-2.07655	5.55243e-06	AT4G31230	kinase with adenine nucleotide alpha hydrolases-like domain-containing protein
AT4G16730	0.237117	-2.07633	0.00283817	TPS02	terpene synthase 02
AT5G39310	0.237871	-2.07175	0.00498829	EXPA24	expansin A24							✓
AT1G43630	0.237959	-2.07121	1.3262e-07	AT1G43630	plant/protein (DUF793)
AT2G22941	0.238018	-2.07085	3.82932e-06	AT2G22941	Defensin-like (DEFL) family protein
AT2G10970	0.238059	-2.07061	4.9406e-05	AT2G10970	Plant invertase/pectin methylesterase inhibitor superfamily protein
AT2G11810	0.238844	-2.06586	2.5634e-17	MGDC	monogalactosyldiacylglycerol synthase type C
AT5G57810	0.239082	-2.06442	3.91085e-27	TET15	tetraspanin15
AT4G17210	0.239701	-2.06069	3.42134e-05	AT4G17210	weak chloroplast movement under blue light protein (DUF827)
AT5G48140	0.240235	-2.05748	0.0115024	AT5G48140	Pectin lyase-like superfamily protein
AT1G58270	0.240588	-2.05536	2.78543e-10	ZW9	TRAF-like family protein
AT1G07340	0.241241	-2.05145	4.7847e-42	STP2	sugar transporter 2		✓
AT3G44250	0.241276	-2.05124	0.0261298	CYP71B38	cytochrome P450, family 71, subfamily B, polypeptide 38
AT4G11485	0.241503	-2.04989	0.00677831	LCR11	low-molecular-weight cysteine-rich 11
AT2G42530	0.242092	-2.04637	1.97179e-13	COR15B	cold regulated 15b
AT5G54095	0.242132	-2.04613	0.00604665	AT5G54095	proteoglycan-like protein
AT1G66360	0.242251	-2.04543	0.000138163	AT1G66360	Calcium-dependent lipid-binding (CaLB domain) family protein
AT1G74930	0.242634	-2.04315	0.0315995	ORA47	Integrase-type DNA-binding superfamily protein
AT1G66235	0.24329	-2.03925	1.58982e-06	AT1G66235	no-apical-meristem-associated carboxy-terminal domain protein
AT3G26110	0.243293	-2.03923	0.00488934	AT3G26110	Anther-specific protein agp1-like protein
AT4G27580	0.243807	-2.03619	0.0117248	AT4G27580	phosphatidylinositol transfer SFH5-like protein
AT1G68110	0.244021	-2.03492	0.00895192	AT1G68110	ENTH/ANTH/VHS superfamily protein
AT2G18130	0.244356	-2.03294	3.96954e-24	PAP11	purple acid phosphatase 11
AT5G24880	0.245046	-2.02888	0.000109859	AT5G24880	chromo domain cec-like protein
AT3G53070	0.245102	-2.02855	0.000517025	AT3G53070	Putative membrane lipoprotein
AT2G28640	0.245326	-2.02723	1.12485e-05	EXO70H5	exocyst subunit exo70 family protein H5
AT3G23510	0.245743	-2.02478	0.0147038	AT3G23510	Cyclopropane-fatty-acyl-phospholipid synthase
AT3G22100	0.246278	-2.02164	0.0145252	AT3G22100	basic helix-loop-helix (bHLH) DNA-binding superfamily protein
AT5G05070	0.246616	-2.01966	0.000542201	AT5G05070	DHHC-type zinc finger family protein
AT5G37060	0.247059	-2.01707	0.0106171	CHX24	cation/H exchanger 24
AT3G47030	0.24729	-2.01572	0.000379356	AT3G47030	F-box and associated interaction domains-containing protein
AT3G24640	0.247306	-2.01563	7.49774e-08	AT3G24640	lyase
AT4G22810	0.247569	-2.0141	0.00340439	AT4G22810	Putative AT-hook DNA-binding family protein
AT5G48550	0.247671	-2.01351	1.88808e-05	AT5G48550	F-box associated ubiquitination effector family protein
AT3G20220	0.248424	-2.00912	0.0176264	AT3G20220	SAUR-like auxin-responsive protein family
AT4G13577	0.248604	-2.00808	0.0395588	AT4G13577	hypothetical protein
AT2G31425	0.248624	-2.00796	0.00240267	AT2G31425	Plant invertase/pectin methylesterase inhibitor superfamily protein
AT2G19330	0.24885	-2.00665	0.00216416	PIRL6	plant intracellular ras group-related LRR 6
AT3G18810	0.248862	-2.00658	0.0207281	PERK6	Protein kinase superfamily protein
AT4G30590	0.249378	-2.00359	0.0183418	ENODL12	early nodulin-like protein 12
AT1G36922	0.249461	-2.00311	0.0479288	AT1G36922	hypothetical protein
AT2G38910	0.250685	-1.99605	2.1861e-05	CPK20	calcium-dependent protein kinase 20
AT4G33230	0.251446	-1.99168	1.16949e-05	AT4G33230	Plant invertase/pectin methylesterase inhibitor superfamily							✓
AT1G64800	0.251896	-1.9891	4.46959e-08	AT1G64800	DNA binding / transcription factor
AT2G40990	0.251906	-1.98904	1.30045e-05	AT2G40990	DHHC-type zinc finger family protein
AT4G13700	0.251943	-1.98883	2.38744e-12	PAP23	purple acid phosphatase 23
AT3G11740	0.251962	-1.98872	0.000211593	AT3G11740	LURP-one-like protein (DUF567)
AT2G33320	0.251997	-1.98852	0.000128406	AT2G33320	Calcium-dependent lipid-binding (CaLB domain) family protein
AT5G24940	0.252045	-1.98825	0.039047	AT5G24940	Protein phosphatase 2C family protein
AT1G29420	0.252344	-1.98654	0.0063355	AT1G29420	SAUR-like auxin-responsive protein family
AT1G30050	0.252351	-1.9865	7.94299e-07	AT1G30050	tropomyosin
AT5G13600	0.252695	-1.98453	2.01479e-15	AT5G13600	Phototropic-responsive NPH3 family protein
AT1G06970	0.252916	-1.98327	5.1238e-06	CHX14	cation/hydrogen exchanger 14
AT4G18790	0.25292	-1.98325	9.81704e-07	NRAMP5	NRAMP metal ion transporter family protein
AT2G28440	0.253006	-1.98276	6.00156e-05	AT2G28440	proline-rich family protein
AT1G28550	0.253219	-1.98154	0.0141898	RABA1i	RAB GTPase homolog A1I
AT1G10620	0.253345	-1.98083	0.000903453	PERK11	Protein kinase superfamily protein
AT5G50830	0.253618	-1.97927	0.0170359	AT5G50830	nuclear polyadenylated RNA-binding protein
AT1G67260	0.253807	-1.9782	0.0194613	TCP1	TCP family transcription factor
AT1G66270	0.253888	-1.97773	0.0468624	BGLU21	Glycosyl hydrolase superfamily protein
AT4G13960	0.253948	-1.9774	4.28099e-10	AT4G13960	F-box/RNI-like superfamily protein
AT3G04360	0.255036	-1.97123	0.0264486	AT3G04360	Calcium-dependent lipid-binding (CaLB domain) family protein
AT1G33055	0.255389	-1.96923	0.0198841	AT1G33055	hypothetical protein
AT5G46795	0.255639	-1.96782	7.60426e-19	MSP2	microspore-specific promoter 2		✓
AT4G35610	0.255755	-1.96716	1.20393e-05	AT4G35610	zinc finger (C2H2 type) family protein
AT5G12180	0.255824	-1.96678	0.0185579	CPK17	calcium-dependent protein kinase 17
AT2G46360	0.255978	-1.96591	0.000401992	AT2G46360	hypothetical protein
AT1G23350	0.256157	-1.9649	0.00839533	AT1G23350	Plant invertase/pectin methylesterase inhibitor superfamily protein
AT5G41390	0.256374	-1.96368	1.86764e-05	AT5G41390	PLAC8 family protein
AT5G46200	0.25661	-1.96235	2.0045e-06	AT5G46200	carboxyl-terminal proteinase-like protein (DUF239)
AT3G55180	0.256717	-1.96175	0.000139489	AT3G55180	alpha/beta-Hydrolases superfamily protein
AT5G60615	0.257093	-1.95964	0.00558041	AT5G60615	Defensin-like (DEFL) family protein
AT4G24640	0.257138	-1.95939	0.0104509	APPB1	Plant invertase/pectin methylesterase inhibitor superfamily protein
AT3G22650	0.257265	-1.95867	2.78322e-06	CEG	F-box and associated interaction domains-containing protein
AT1G76965	0.257313	-1.9584	0.0186796	AT1G76965	hypothetical protein
AT2G48150	0.257896	-1.95514	1.39764e-05	GPX4	glutathione peroxidase 4
AT1G28306	0.258091	-1.95405	0.0220527	AT1G28306	Plant self-incompatibility protein S1 family
AT4G17690	0.258108	-1.95396	0.0112395	AT4G17690	Peroxidase superfamily protein
AT3G46270	0.258467	-1.95195	0.00501493	AT3G46270	receptor protein kinase-like protein
AT5G17340	0.258489	-1.95183	3.97764e-29	AT5G17340	Putative membrane lipoprotein
AT3G02440	0.25861	-1.95115	8.9788e-06	TBL20	TRICHOME BIREFRINGENCE-LIKE 20
AT2G24450	0.25871	-1.95059	0.0177666	FLA3	FASCICLIN-like arabinogalactan protein 3 precursor
AT3G56920	0.259274	-1.94745	0.000316188	AT3G56920	DHHC-type zinc finger family protein
AT3G17980	0.259544	-1.94595	0.0140553	C2	Calcium-dependent lipid-binding (CaLB domain) family protein
AT2G47030	0.259703	-1.94507	0.00571032	VGDH1	Plant invertase/pectin methylesterase inhibitor superfamily							✓
AT5G35090	0.259769	-1.9447	3.30721e-05	AT5G35090	hypothetical protein
AT2G03290	0.260083	-1.94296	0.0412719	AT2G03290	emp24/gp25L/p24 family/GOLD family protein
AT5G36100	0.260143	-1.94262	0.00552189	AT5G36100	transmembrane protein
AT1G08135	0.260151	-1.94258	0.00274353	CHX6B	cation/H exchanger 6B
AT4G39130	0.260249	-1.94204	3.39782e-08	AT4G39130	Dehydrin family protein
AT5G65690	0.260401	-1.94119	2.15827e-09	PCK2	phosphoenolpyruvate carboxykinase 2
AT2G41970	0.260427	-1.94105	4.10197e-07	AT2G41970	Protein kinase superfamily protein				✓
AT5G65274	0.260524	-1.94051	0.0125125	AT5G65274	ARP2/3 complex 16 kDa subunit (p16-Arc)
AT1G04500	0.260639	-1.93988	0.0237171	AT1G04500	CCT motif family protein
AT1G51410	0.262695	-1.92854	5.22794e-06	AT1G51410	NAD(P)-binding Rossmann-fold superfamily protein
AT1G08695	0.262808	-1.92792	0.0139849	SCRL3	SCR-like 3
AT5G26700	0.262923	-1.92729	0.0243835	AT5G26700	RmlC-like cupins superfamily protein
AT5G59120	0.263227	-1.92562	0.0385892	SBT4.13	subtilase 4.13
AT1G07330	0.263681	-1.92314	0.0121859	AT1G07330	dentin sialophosphoprotein
AT4G12960	0.263805	-1.92246	1.08311e-20	GILT	Gamma interferon responsive lysosomal thiol (GILT) reductase family protein
AT2G13547	0.2639	-1.92194	0.0194685	AT2G13547	hypothetical protein
AT1G61290	0.264297	-1.91977	5.93792e-06	SYP124	syntaxin of plants 124				✓
AT5G55690	0.264626	-1.91797	0.0487552	AT5G55690	MADS-box transcription factor family protein
AT3G47340	0.264697	-1.91759	0.000489892	ASN1	glutamine-dependent asparagine synthase 1
AT4G10260	0.264724	-1.91744	1.40519e-15	AT4G10260	pfkB-like carbohydrate kinase family protein
AT3G61300	0.26494	-1.91626	0.0423253	AT3G61300	C2 calcium/lipid-binding plant phosphoribosyltransferase family protein
AT5G19473	0.26519	-1.9149	1.46623e-05	AT5G19473	RPM1-interacting protein 4 (RIN4) family protein
AT3G10470	0.265476	-1.91334	9.21264e-05	AT3G10470	C2H2-type zinc finger family protein		✓
AT1G78460	0.265485	-1.9133	0.00186019	AT1G78460	SOUL heme-binding family protein
AT1G24540	0.265498	-1.91322	2.80448e-08	CYP86C1	cytochrome P450, family 86, subfamily C, polypeptide 1
AT3G04530	0.266017	-1.91041	0.000432768	PPCK2	phosphoenolpyruvate carboxylase kinase 2
AT5G62750	0.26629	-1.90893	0.0199953	AT5G62750	hypothetical protein
AT3G01960	0.266387	-1.9084	0.0138927	AT3G01960	hypothetical protein
AT1G23540	0.266396	-1.90835	0.0117824	PERK12	Protein kinase superfamily protein
AT1G57800	0.267238	-1.9038	0.00493875	VIM5	zinc finger (C3HC4-type RING finger) family protein
AT2G45800	0.267281	-1.90357	0.0158402	PLIM2a	GATA type zinc finger transcription factor family protein
AT5G19610	0.267526	-1.90225	3.37471e-06	GNL2	GNOM-like 2
AT3G54240	0.267998	-1.89971	0.0460158	AT3G54240	alpha/beta-Hydrolases superfamily protein
AT3G44120	0.267998	-1.8997	0.018653	AT3G44120	F-box and associated interaction domains-containing protein
AT5G39650	0.26806	-1.89937	3.30578e-07	DAU2	transmembrane protein, putative (DUF679)		✓	✓
AT2G19980	0.268077	-1.89928	0.00024694	AT2G19980	CAP (Cysteine-rich secretory proteins, Antigen 5, and Pathogenesis-related 1 protein) superfamily protein
AT2G34820	0.268364	-1.89774	3.01067e-05	AT2G34820	basic helix-loop-helix (bHLH) DNA-binding superfamily protein
AT3G10455	0.268594	-1.8965	4.27236e-05	AT3G10455	plant self-incompatibility protein S1 family protein
AT5G36910	0.269159	-1.89347	0.0347705	THI2.2	thionin 2.2
AT5G19360	0.269268	-1.89288	0.0195954	CPK34	calcium-dependent protein kinase 34
AT5G60010	0.269347	-1.89246	0.0263642	AT5G60010	ferric reductase-like transmembrane component family protein
AT4G25470	0.269385	-1.89226	0.000411712	CBF2	C-repeat/DRE binding factor 2
AT2G19010	0.269782	-1.89013	0.0127682	AT2G19010	GDSL-like Lipase/Acylhydrolase superfamily protein
AT2G25330	0.270102	-1.88843	8.87732e-10	AT2G25330	TRAF-like family protein
AT3G01630	0.270118	-1.88834	3.41632e-05	AT3G01630	Major facilitator superfamily protein
AT5G47470	0.270437	-1.88664	0.023335	UMAMIT7	Nodulin MtN21 /EamA-like transporter family protein
AT2G22055	0.270509	-1.88625	0.0242182	RALFL15	RALF-like 15
AT5G20710	0.270521	-1.88619	5.9698e-26	BGAL7	beta-galactosidase 7
AT5G43185	0.270648	-1.88551	0.00617243	AT5G43185	Expressed protein
AT1G25240	0.270947	-1.88392	0.0219235	AT1G25240	ENTH/VHS/GAT family protein
AT2G21990	0.271313	-1.88197	0.000550897	AT2G21990	MIZU-KUSSEI-like protein (Protein of unknown function, DUF617)
AT3G36659	0.271752	-1.87964	0.0134654	AT3G36659	Plant invertase/pectin methylesterase inhibitor superfamily protein
AT2G33100	0.272125	-1.87766	0.0215849	CSLD1	cellulose synthase-like D1
AT1G78980	0.272424	-1.87607	0.000129352	SRF5	STRUBBELIG-receptor family 5
AT5G61180	0.272431	-1.87604	0.0374048	AT5G61180	Putative endonuclease or glycosyl hydrolase
AT1G10140	0.272465	-1.87586	0.000735531	AT1G10140	Uncharacterized conserved protein UCP031279
AT2G05380	0.272506	-1.87564	2.86969e-15	GRP3S	glycine-rich protein 3 short isoform
AT5G56640	0.272775	-1.87422	0.0176569	MIOX5	myo-inositol oxygenase 5
AT5G41780	0.272888	-1.87362	8.15993e-05	AT5G41780	myosin heavy chain-like protein
AT4G16000	0.2733	-1.87144	0.00441753	AT4G16000	hypothetical protein
AT1G76220	0.273506	-1.87036	0.0472861	AT1G76220	hypothetical protein (DUF241)
AT4G32170	0.273824	-1.86868	8.34732e-06	CYP96A2	cytochrome P450, family 96, subfamily A, polypeptide 2
AT4G29658	0.274006	-1.86772	0.000483062	PRA1.C	prenylated RAB acceptor 1.C
AT5G28690	0.274417	-1.86556	5.54841e-06	AT5G28690	carboxylate clamp-TPR protein (DUF1685)
AT3G10460	0.274667	-1.86424	0.0183958	AT3G10460	Plant self-incompatibility protein S1 family
AT3G61230	0.275056	-1.8622	0.0182341	PLIM2c	GATA type zinc finger transcription factor family protein
AT3G58480	0.275314	-1.86085	3.23117e-05	AT3G58480	calmodulin-binding family protein
AT4G27110	0.275507	-1.85984	0.0494637	COBL11	COBRA-like protein 11 precursor
AT2G37010	0.275842	-1.85809	0.0446128	NAP12	non-intrinsic ABC protein 12
AT1G11765	0.276074	-1.85687	1.66074e-05	AT1G11765	Plant self-incompatibility protein S1 family
AT3G05930	0.276088	-1.8568	0.0241034	GLP8	germin-like protein 8
AT4G13450	0.276286	-1.85577	3.85046e-06	AT4G13450	Adenine nucleotide alpha hydrolases-like superfamily protein
AT1G24520	0.276296	-1.85571	0.0192734	BCP1	homolog of Brassica campestris pollen protein 1		✓	✓
AT2G28680	0.276332	-1.85553	2.06527e-37	AT2G28680	RmlC-like cupins superfamily protein
AT2G19000	0.27637	-1.85533	0.0208672	AT2G19000	hypothetical protein
AT3G26940	0.276644	-1.8539	3.63773e-08	CDG1	Protein kinase superfamily protein
AT3G21940	0.276729	-1.85345	2.90394e-08	AT3G21940	Receptor protein kinase-like protein
AT1G53490	0.276931	-1.8524	9.25073e-18	HEI10	RING/U-box superfamily protein
AT1G28335	0.276957	-1.85227	5.32337e-07	LCR31	low-molecular-weight cysteine-rich 31
AT3G11920	0.277045	-1.85181	0.0222758	AT3G11920	glutaredoxin-like protein
AT5G63070	0.277188	-1.85106	2.57539e-06	AT5G63070	Ribosomal protein S19 family protein
AT2G03410	0.277646	-1.84868	6.86945e-06	AT2G03410	Mo25 family protein
AT3G25221	0.278153	-1.84605	0.0383046	AT3G25221	hypothetical protein
AT1G58090	0.278197	-1.84582	0.00736361	AT1G58090	F-box and associated interaction domains-containing protein
AT1G11572	0.278287	-1.84535	0.000530025	AT1G11572	Plant thionin family protein
AT3G56180	0.278318	-1.8452	4.25597e-05	AT3G56180	LURP-one-like protein (DUF567)
AT5G61710	0.278405	-1.84474	0.00346862	AT5G61710	cotton fiber protein
AT4G10507	0.278471	-1.8444	0.0357371	AT4G10507
AT3G23380	0.278623	-1.84361	0.000372139	RIC5	ROP-interactive CRIB motif-containing protein 5				✓
AT3G21570	0.278751	-1.84295	0.0207773	AT3G21570	proline-rich nuclear receptor coactivator
AT3G20530	0.279483	-1.83917	0.0111721	AT3G20530	Protein kinase superfamily protein
AT4G21640	0.279986	-1.83657	0.00895521	AT4G21640	Subtilase family protein
AT4G18596	0.280429	-1.83429	0.028027	AT4G18596	Pollen Ole e 1 allergen and extensin family protein
AT1G67290	0.28097	-1.83151	0.0174474	GLOX1	glyoxal oxidase-related protein
AT3G20190	0.281125	-1.83072	0.0162955	PRK4	Leucine-rich repeat protein kinase family protein
AT3G26860	0.281406	-1.82927	0.0314073	AT3G26860	Plant self-incompatibility protein S1 family
AT5G25340	0.2815	-1.82879	0.00015325	AT5G25340	Ubiquitin-like superfamily protein
AT1G52240	0.281525	-1.82867	1.38072e-05	ROPGEF11	rop guanine nucleotide exchange factor-like protein
AT4G28000	0.281765	-1.82743	0.032353	AT4G28000	P-loop containing nucleoside triphosphate hydrolases superfamily protein
AT2G32885	0.281842	-1.82704	0.0106191	AT2G32885	Rapid alkalinization factor (RALF) family protein
AT4G28280	0.281904	-1.82672	4.64206e-06	LLG3	LORELEI-LIKE-GPI ANCHORED PROTEIN 3
AT3G43833	0.282122	-1.82561	5.81605e-06	AT3G43833	hypothetical protein
AT2G33280	0.282247	-1.82497	0.00206106	AT2G33280	Major facilitator superfamily protein
AT2G13620	0.282294	-1.82473	0.0169027	CHX15	cation/hydrogen exchanger 15
AT2G45610	0.282416	-1.82411	0.000141735	AT2G45610	alpha/beta-Hydrolases superfamily protein
AT1G68750	0.282484	-1.82376	3.20853e-15	PPC4	phosphoenolpyruvate carboxylase 4
AT4G29470	0.282717	-1.82257	0.0180391	PLA2-DELTA	Phospholipase A2 family protein		✓		✓
AT4G29610	0.283076	-1.82074	0.00559602	AT4G29610	Cytidine/deoxycytidylate deaminase family protein
AT2G29620	0.283116	-1.82053	0.000303117	AT2G29620	dentin sialophosphoprotein
AT4G35280	0.283169	-1.82027	0.0014075	DAZ2	C2H2-like zinc finger protein		✓	✓	✓
AT1G31750	0.283179	-1.82021	9.50818e-06	AT1G31750	proline-rich family protein
AT2G43610	0.283248	-1.81986	5.48365e-31	AT2G43610	Chitinase family protein
AT1G54070	0.283366	-1.81926	6.99049e-06	AT1G54070	Dormancy/auxin associated family protein
AT3G44235	0.283442	-1.81887	0.000397455	AT3G44235	transmembrane protein
AT5G10500	0.283585	-1.81814	7.47492e-05	NET2C	Kinase interacting (KIP1-like) family protein
AT5G58880	0.283586	-1.81814	5.47147e-05	AT5G58880	LRR protein
AT4G12410	0.283675	-1.81769	0.000295612	AT4G12410	SAUR-like auxin-responsive protein family
AT4G04980	0.283894	-1.81658	6.98162e-05	AT4G04980	hypothetical protein
AT3G50390	0.285423	-1.80883	0.000265036	AT3G50390	Transducin/WD40 repeat-like superfamily protein
AT3G53065	0.285538	-1.80825	2.29006e-06	AT3G53065	D-galactoside/L-rhamnose binding SUEL lectin protein
AT5G10090	0.285872	-1.80656	0.000107957	TPR13	Tetratricopeptide repeat (TPR)-like superfamily protein
AT3G07255	0.286009	-1.80587	0.000411712	AT3G07255	nuclear transport factor 2/RNA recognition motif protein
AT4G25040	0.286119	-1.80531	3.0051e-09	AT4G25040	Uncharacterized protein family (UPF0497)
AT3G05610	0.286346	-1.80417	0.0245966	AT3G05610	Plant invertase/pectin methylesterase inhibitor superfamily							✓
AT3G57157	0.286416	-1.80382	1.05564e-11	AT3G57157
AT1G76240	0.287262	-1.79956	3.3813e-07	AT1G76240	DUF241 domain protein (DUF241)
AT3G47200	0.287558	-1.79807	0.00839533	AT3G47200	transmembrane protein, putative (DUF247)
AT5G23270	0.287589	-1.79792	0.0406823	STP11	sugar transporter 11
AT4G38213	0.287662	-1.79756	2.49377e-06	AT4G38213	tubulin-tyrosine ligase
AT5G09430	0.287681	-1.79746	1.29314e-06	AT5G09430	alpha/beta-Hydrolases superfamily protein
AT2G02720	0.287728	-1.79722	0.0422214	AT2G02720	Pectate lyase family protein
AT3G28820	0.287785	-1.79694	0.01805	AT3G28820	mediator of RNA polymerase II transcription subunit-like protein, putative (DUF1216)
AT5G50040	0.287895	-1.79638	0.0151827	AT5G50040	Plant invertase/pectin methylesterase inhibitor superfamily protein
AT4G14548	0.28819	-1.79491	0.00475541	AT4G14548
AT1G63060	0.288195	-1.79488	6.67998e-13	AT1G63060	ribosome biogenesis NEP1-like protein
AT1G21860	0.288368	-1.79402	0.00381441	sks7	SKU5 similar 7
AT4G29780	0.288789	-1.79191	8.77405e-13	AT4G29780	nuclease
AT5G04180	0.289016	-1.79078	0.014773	ACA3	alpha carbonic anhydrase 3
AT1G22400	0.289249	-1.78962	1.66208e-10	UGT85A1	UDP-Glycosyltransferase superfamily protein
AT2G02660	0.28955	-1.78812	8.11527e-05	AT2G02660	F-box associated ubiquitination effector family protein
AT5G02110	0.289563	-1.78805	0.0227576	CYCD7;1	CYCLIN D7;1
AT5G58412	0.289915	-1.7863	0.000292818	AT5G58412	Putative membrane lipoprotein
AT1G54215	0.290271	-1.78453	0.000187619	AT1G54215	proline-rich family protein
AT5G56870	0.290322	-1.78427	0.00584157	BGAL4	beta-galactosidase 4
AT2G17890	0.290355	-1.78411	1.89657e-05	CPK16	calcium-dependent protein kinase 16
AT3G13229	0.290731	-1.78224	0.000385981	AT3G13229	kinesin-like protein (DUF868)
AT2G26490	0.290801	-1.7819	0.00687809	AT2G26490	Transducin/WD40 repeat-like superfamily protein
AT2G04220	0.291053	-1.78065	6.27693e-05	AT2G04220	DUF868 family protein (DUF868)
AT5G50030	0.291127	-1.78028	0.00793736	AT5G50030	Plant invertase/pectin methylesterase inhibitor superfamily protein
AT3G28810	0.291651	-1.77768	0.035916	AT3G28810	mediator of RNA polymerase II transcription subunit-like protein, putative (DUF1216)
AT3G16460	0.291734	-1.77728	7.87472e-09	JAL34	Mannose-binding lectin superfamily protein
AT3G58240	0.291838	-1.77676	1.79567e-09	AT3G58240	TRAF-like superfamily protein
AT1G52580	0.291853	-1.77668	4.58752e-06	RBL5	RHOMBOID-like protein 5
AT5G65070	0.29186	-1.77665	9.19591e-05	MAF4	K-box region and MADS-box transcription factor family protein
AT1G15580	0.291948	-1.77621	0.011574	IAA5	indole-3-acetic acid inducible 5
AT4G36490	0.29227	-1.77463	0.0100894	SFH12	SEC14-like 12
AT4G28556	0.292287	-1.77454	0.000122271	RIC7	PAK-box/P21-Rho-binding family protein
AT5G61690	0.292454	-1.77372	0.00012205	ABCA11	ABC2 homolog 15
AT1G28305	0.292461	-1.77368	0.0217124	AT1G28305	Plant self-incompatibility protein S1 family
AT3G05140	0.292923	-1.7714	5.74207e-08	RBK2	ROP binding protein kinases 2
AT2G23900	0.293047	-1.77079	0.028359	AT2G23900	Pectin lyase-like superfamily protein
AT5G49920	0.293072	-1.77067	0.0242055	AT5G49920	Octicosapeptide/Phox/Bem1p family protein
AT4G13075	0.293109	-1.77049	0.000572749	RALFL30	RALF-like 30
AT4G37409	0.293121	-1.77043	2.06504e-10	AT4G37409	hypothetical protein
AT3G04700	0.293172	-1.77018	0.000202471	AT3G04700	carboxylate clamp-TPR protein (DUF1685)
AT1G24620	0.293178	-1.77015	3.75837e-06	AT1G24620	EF hand calcium-binding protein family
AT2G02140	0.293473	-1.7687	0.0217499	LCR72	low-molecular-weight cysteine-rich 72
AT3G26760	0.293607	-1.76804	0.000489892	AT3G26760	NAD(P)-binding Rossmann-fold superfamily protein
AT3G06260	0.293733	-1.76742	0.0460235	GATL4	galacturonosyltransferase-like 4
AT4G28940	0.29374	-1.76739	0.0040321	AT4G28940	Phosphorylase superfamily protein
AT1G05577	0.293871	-1.76675	4.67741e-13	AT1G05577	UPSTREAM OF FLC protein (DUF966)
AT1G75160	0.293918	-1.76652	2.29255e-05	AT1G75160	DUF620 family protein (DUF620)
AT2G04020	0.294719	-1.76259	1.15162e-10	AT2G04020	GDSL-like Lipase/Acylhydrolase superfamily protein
AT3G43110	0.294968	-1.76137	1.12129e-11	AT3G43110	transmembrane protein
AT4G30770	0.295126	-1.7606	1.77241e-05	AT4G30770	Putative membrane lipoprotein
AT3G53075	0.295144	-1.76051	1.47508e-08	AT3G53075	D-galactoside/L-rhamnose binding SUEL lectin protein
AT5G36260	0.295409	-1.75921	4.28111e-06	AT5G36260	Eukaryotic aspartyl protease family protein
AT2G33670	0.295479	-1.75887	0.0214247	MLO5	Seven transmembrane MLO family protein
AT2G26450	0.295508	-1.75873	0.0384356	AT2G26450	Plant invertase/pectin methylesterase inhibitor superfamily							✓
AT3G17060	0.295871	-1.75696	0.030824	AT3G17060	Pectin lyase-like superfamily protein							✓
AT4G03290	0.295964	-1.75651	0.0327753	AT4G03290	EF hand calcium-binding protein family
AT1G56360	0.295993	-1.75637	7.66845e-22	PAP6	purple acid phosphatase 6
AT1G20795	0.296155	-1.75557	0.000169	AT1G20795	F-box family protein
AT4G25780	0.296335	-1.7547	0.00909525	AT4G25780	CAP (Cysteine-rich secretory proteins, Antigen 5, and Pathogenesis-related 1 protein) superfamily protein
AT3G05725	0.29643	-1.75424	0.000234061	AT3G05725	hypothetical protein (DUF3511)
AT1G74000	0.296604	-1.75339	0.00919848	SS3	strictosidine synthase 3
AT4G34380	0.296675	-1.75304	1.18943e-05	AT4G34380	Transducin/WD40 repeat-like superfamily protein
AT1G17870	0.296801	-1.75243	7.87472e-09	EGY3	ethylene-dependent gravitropism-deficient and yellow-green-like 3
AT4G26340	0.297089	-1.75103	0.0146727	AT4G26340	F-box/RNI-like/FBD-like domains-containing protein
AT2G40450	0.297183	-1.75057	0.0259883	AT2G40450	BTB/POZ domain-containing protein
AT1G62510	0.297503	-1.74902	0.00718202	AT1G62510	Bifunctional inhibitor/lipid-transfer protein/seed storage 2S albumin superfamily protein
AT5G20690	0.29781	-1.74753	0.000789233	PRK6	Leucine-rich repeat protein kinase family protein
AT2G21650	0.297991	-1.74666	3.52749e-17	MEE3	Homeodomain-like superfamily protein
AT1G52940	0.298167	-1.74581	0.00986851	PAP5	purple acid phosphatase 5
AT1G63930	0.298247	-1.74542	4.43703e-08	ROH1	from the Czech 'roh' meaning 'corner'
AT1G18990	0.298302	-1.74515	0.0236299	AT1G18990	myosin-binding protein, putative (Protein of unknown function, DUF593)
AT4G08670	0.298382	-1.74477	3.07693e-21	AT4G08670	Bifunctional inhibitor/lipid-transfer protein/seed storage 2S albumin superfamily protein
AT2G46300	0.298586	-1.74378	2.59885e-05	AT2G46300	Late embryogenesis abundant (LEA) hydroxyproline-rich glycoprotein family
AT4G17990	0.298839	-1.74256	0.00603975	AT4G17990	hypothetical protein
AT5G15110	0.2992	-1.74082	0.0286627	AT5G15110	Pectate lyase family protein
AT2G31500	0.299203	-1.7408	0.0425609	CPK24	calcium-dependent protein kinase 24
AT2G18180	0.299848	-1.7377	0.030886	AT2G18180	Sec14p-like phosphatidylinositol transfer family protein
AT3G18220	0.29997	-1.73711	6.33008e-06	LPP4	Phosphatidic acid phosphatase (PAP2) family protein
AT1G58120	0.300037	-1.73679	0.0468624	AT1G58120	hypothetical protein
AT3G06830	0.300065	-1.73665	0.0231684	AT3G06830	Plant invertase/pectin methylesterase inhibitor superfamily							✓
AT3G19310	0.300122	-1.73638	1.61118e-05	AT3G19310	PLC-like phosphodiesterases superfamily protein
AT5G21960	0.300517	-1.73448	0.000220802	AT5G21960	Integrase-type DNA-binding superfamily protein
AT2G24320	0.300523	-1.73445	0.000716006	AT2G24320	alpha/beta-Hydrolases superfamily protein
AT2G32870	0.300674	-1.73373	0.00399735	AT2G32870	TRAF-like family protein
AT1G53830	0.300692	-1.73364	0.0039265	PME2	pectin methylesterase 2							✓
AT5G43030	0.300721	-1.7335	0.00385868	AT5G43030	Cysteine/Histidine-rich C1 domain family protein
AT5G09910	0.300817	-1.73304	2.97269e-05	AT5G09910	Ras-related small GTP-binding family protein
AT3G21980	0.301199	-1.73121	4.93602e-08	AT3G21980	cysteine-rich repeat secretory protein, putative (DUF26)
AT1G23650	0.301944	-1.72765	0.000620898	AT1G23650	hypothetical protein
AT5G16100	0.301997	-1.72739	0.000123858	AT5G16100	RWP-RK domain protein
AT1G70170	0.302028	-1.72725	5.34967e-05	MMP	matrix metalloproteinase
AT3G07070	0.302148	-1.72667	5.85937e-11	AT3G07070	Protein kinase superfamily protein
AT2G33460	0.302479	-1.72509	1.41079e-05	RIC1	ROP-interactive CRIB motif-containing protein 1				✓
AT5G17590	0.302599	-1.72452	1.59403e-07	AT5G17590	Putative membrane lipoprotein
AT2G33350	0.302652	-1.72427	0.00747608	AT2G33350	CCT motif family protein
AT1G44160	0.303761	-1.72	0.000156266	AT1G44160	HSP40/DnaJ peptide-binding protein
AT4G01533	0.303622	-1.71965	0.0120987	AT4G01533
AT5G65140	0.303838	-1.71862	2.43356e-15	TPPJ	Haloacid dehalogenase-like hydrolase (HAD) superfamily protein
AT1G29395	0.303854	-1.71855	5.27729e-28	COR413IM1	COLD REGULATED 314 INNER MEMBRANE 1
AT5G39870	0.303975	-1.71798	0.0227311	AT5G39870	hypothetical protein (DUF1216)
AT4G18180	0.30403	-1.71772	0.0282286	AT4G18180	Pectin lyase-like superfamily protein
AT1G01460	0.304074	-1.71751	0.000149965	PIPK11	Phosphatidylinositol-4-phosphate 5-kinase, core
AT5G26717	0.30452	-1.71539	0.022977	AT5G26717	Putative membrane lipoprotein
AT1G51250	0.304644	-1.7148	1.09651e-05	AT1G51250	Plant self-incompatibility protein S1 family
AT4G00070	0.304945	-1.71338	0.00484204	AT4G00070	RING/U-box superfamily protein
AT4G21895	0.305444	-1.71102	0.0356772	AT4G21895	DNA binding protein
AT4G25590	0.305578	-1.71039	4.36069e-08	ADF7	actin depolymerizing factor 7
AT3G05150	0.305751	-1.70957	2.39249e-05	AT3G05150	Major facilitator superfamily protein
AT5G09550	0.305775	-1.70946	3.98882e-10	GDI	GDP dissociation inhibitor family protein / Rab GTPase activator family protein
AT1G11770	0.305819	-1.70925	0.0225936	AT1G11770	FAD-binding Berberine family protein
AT4G18422	0.305827	-1.70921	0.0318935	AT4G18422	transmembrane protein
AT1G68610	0.305872	-1.709	0.0327861	PCR11	PLANT CADMIUM RESISTANCE 11		✓	✓
AT3G02810	0.305979	-1.7085	0.0333916	AT3G02810	Protein kinase superfamily protein
AT5G16486	0.306123	-1.70781	0.00750447	AT5G16486	RNA-directed DNA polymerase (reverse transcriptase)-related family protein
AT5G38435	0.306306	-1.70696	0.0478503	SPH8	S-protein homologue 8
AT4G12870	0.306638	-1.70539	4.29431e-24	AT4G12870	Gamma interferon responsive lysosomal thiol (GILT) reductase family protein
AT1G76370	0.306777	-1.70474	0.0476459	AT1G76370	Protein kinase superfamily protein
AT2G26410	0.306868	-1.70431	0.00669481	Iqd4	IQ-domain 4
AT3G55190	0.307158	-1.70295	0.000233695	AT3G55190	alpha/beta-Hydrolases superfamily protein
AT5G17470	0.307198	-1.70276	0.013854	AT5G17470	EF hand calcium-binding protein family
AT2G29040	0.307424	-1.7017	7.55428e-08	AT2G29040	Exostosin family protein
AT4G11030	0.307433	-1.70166	8.68829e-12	AT4G11030	AMP-dependent synthetase and ligase family protein
AT5G08775	0.307493	-1.70137	0.000880379
AT2G47340	0.30847	-1.6968	0.0496162	AT2G47340	Plant invertase/pectin methylesterase inhibitor superfamily protein
AT3G62710	0.308516	-1.69658	0.0347705	AT3G62710	Glycosyl hydrolase family protein
AT3G24620	0.308602	-1.69618	0.000107867	ROPGEF8	RHO guanyl-nucleotide exchange factor 8
AT4G32630	0.308684	-1.6958	0.000243788	AT4G32630	ArfGap/RecO-like zinc finger domain-containing protein
AT4G33970	0.309379	-1.69255	0.0341003	AT4G33970	Leucine-rich repeat (LRR) family protein				✓
AT3G07850	0.309708	-1.69102	2.23656e-08	AT3G07850	Pectin lyase-like superfamily protein
AT1G04540	0.309737	-1.69088	0.0432359	AT1G04540	Calcium-dependent lipid-binding (CaLB domain) family protein
AT1G48020	0.310085	-1.68927	0.0376206	PMEI1	pectin methylesterase inhibitor 1				✓
AT5G14380	0.310492	-1.68737	0.0021108	AGP6	arabinogalactan protein 6		✓		✓
AT5G43300	0.31054	-1.68715	2.51143e-05	GDPD3	PLC-like phosphodiesterases superfamily protein
AT5G35715	0.310879	-1.68557	0.0337098	CYP71B8	cytochrome P450, family 71, subfamily B, polypeptide 8
AT4G40020	0.310898	-1.68549	6.66653e-08	AT4G40020	Myosin heavy chain-related protein
AT2G22860	0.310977	-1.68512	0.000520555	PSK2	phytosulfokine 2 precursor
AT4G34440	0.311079	-1.68465	3.9189e-05	PERK5	Protein kinase superfamily protein
AT4G09820	0.311132	-1.6844	0.0149825	TT8	basic helix-loop-helix (bHLH) DNA-binding superfamily protein
AT1G60410	0.311206	-1.68406	0.000143009	AT1G60410	F-box family protein
AT3G01230	0.311476	-1.68281	0.0396137	AT3G01230	splicing regulatory glutamine/lysine-rich-like protein
AT4G40100	0.311572	-1.68236	5.7462e-05	PRSL1	GRAM domain family protein
AT3G11340	0.311891	-1.68088	0.000469764	UGT76B1	UDP-Glycosyltransferase superfamily protein
AT3G47440	0.311895	-1.68087	3.68131e-08	TIP5;1	tonoplast intrinsic protein 5;1		✓	✓
AT2G38240	0.312441	-1.67834	0.000687154	AT2G38240	2-oxoglutarate (2OG) and Fe(II)-dependent oxygenase superfamily protein
AT3G08040	0.312446	-1.67832	6.34848e-05	FRD3	MATE efflux family protein
AT2G22200	0.312556	-1.67781	0.0148717	AT2G22200	Integrase-type DNA-binding superfamily protein
AT3G61160	0.312788	-1.67674	0.0144702	AT3G61160	Protein kinase superfamily protein
AT1G10385	0.313081	-1.67539	3.94672e-08	AT1G10385	Vps51/Vps67 family (components of vesicular transport) protein
AT1G77730	0.313114	-1.67524	0.000505616	AT1G77730	Pleckstrin homology (PH) domain superfamily protein
AT5G12000	0.31335	-1.67415	0.0400411	AT5G12000	kinase with adenine nucleotide alpha hydrolases-like domain-containing protein
AT2G40850	0.31354	-1.67328	0.0221501	PI4K GAMMA 1	phosphoinositide 4-kinase gamma 1
AT1G71691	0.313813	-1.67202	1.74682e-05	AT1G71691	GDSL-like Lipase/Acylhydrolase superfamily protein
AT3G59480	0.313866	-1.67178	6.13106e-19	AT3G59480	pfkB-like carbohydrate kinase family protein
AT2G36190	0.313986	-1.67123	1.99103e-13	cwINV4	cell wall invertase 4
AT5G54560	0.314235	-1.67008	0.00137404	AT5G54560	hypothetical protein (DUF295)
AT2G20430	0.31455	-1.66864	1.50276e-05	RIC6	ROP-interactive CRIB motif-containing protein 6				✓
AT4G05230	0.314614	-1.66835	0.000119449	AT4G05230	Ubiquitin-like superfamily protein
AT5G52360	0.314712	-1.66789	5.74695e-07	ADF10	actin depolymerizing factor 10				✓
AT4G15980	0.315105	-1.6661	0.00875859	AT4G15980	Plant invertase/pectin methylesterase inhibitor superfamily							✓
AT5G14670	0.315229	-1.66553	1.4909e-06	ARFA1B	ADP-ribosylation factor A1B
AT3G63320	0.315333	-1.66505	0.0251833	AT3G63320	Protein phosphatase 2C family protein
AT5G49340	0.315916	-1.66239	0.00250873	TBL4	TRICHOME BIREFRINGENCE-LIKE 4
AT2G46860	0.315937	-1.66229	5.41467e-07	PPa3	pyrophosphorylase 3
AT3G22750	0.315945	-1.66225	5.89302e-06	AT3G22750	Protein kinase superfamily protein
AT5G60070	0.316008	-1.66197	1.56908e-05	AT5G60070	ankyrin repeat family protein
AT5G37320	0.316013	-1.66194	0.047517	AT5G37320	hypothetical protein (DUF674)
AT5G28237	0.316015	-1.66193	1.19344e-06	AT5G28237	Pyridoxal-5'-phosphate-dependent enzyme family protein
AT2G19660	0.316138	-1.66138	0.00149835	AT2G19660	Cysteine/Histidine-rich C1 domain family protein
AT3G20580	0.316139	-1.66137	0.0333681	COBL10	COBRA-like protein 10 precursor
AT2G01770	0.316505	-1.6597	0.00680968	VIT1	vacuolar iron transporter 1
AT5G56300	0.316846	-1.65814	0.000236727	GAMT2	gibberellic acid methyltransferase 2
AT3G59830	0.316867	-1.65805	5.202e-06	AT3G59830	Integrin-linked protein kinase family
AT5G39400	0.31701	-1.6574	0.0422214	PTEN1	Calcium/lipid-binding (CaLB) phosphatase		✓
AT3G45280	0.317031	-1.6573	4.29694e-06	SYP72	syntaxin of plants 72
AT5G66970	0.31708	-1.65708	0.0463941	AT5G66970	P-loop containing nucleoside triphosphate hydrolases superfamily protein
AT3G01700	0.317122	-1.65689	0.00686105	AGP11	arabinogalactan protein 11				✓
AT5G41310	0.317286	-1.65614	0.0243129	AT5G41310	P-loop nucleoside triphosphate hydrolases superfamily protein with CH (Calponin Homology) domain-containing protein
AT1G68630	0.317546	-1.65496	4.79169e-05	AT1G68630	PLAC8 family protein
AT1G33770	0.317767	-1.65396	8.68422e-08	AT1G33770	Protein kinase superfamily protein
AT3G12160	0.31799	-1.65295	3.06226e-06	RABA4D	RAB GTPase homolog A4D				✓
AT5G58460	0.318039	-1.65273	1.56536e-09	CHX25	cation/H exchanger 25
AT2G42835	0.318058	-1.65264	0.000114596	AT2G42835	Natural antisense transcript overlaps with AT2G42830
AT1G01310	0.318163	-1.65216	0.0338634	AT1G01310	CAP (Cysteine-rich secretory proteins, Antigen 5, and Pathogenesis-related 1 protein) superfamily protein
AT4G02250	0.318778	-1.64938	0.0200622	AT4G02250	Plant invertase/pectin methylesterase inhibitor superfamily protein
AT5G37650	0.31888	-1.64891	0.000208062	AT5G37650	hypothetical protein (DUF577)
AT4G14780	0.318902	-1.64882	1.47797e-18	AT4G14780	Protein kinase superfamily protein
AT5G18910	0.318944	-1.64862	0.0141054	AT5G18910	Protein kinase superfamily protein
AT1G14420	0.319241	-1.64728	0.025272	AT59	Pectate lyase family protein
AT3G26934	0.319537	-1.64595	0.0364076	AT3G26934	hypothetical protein
AT4G37390	0.31959	-1.64571	4.32363e-06	BRU6	Auxin-responsive GH3 family protein
AT5G39880	0.319598	-1.64567	0.0334869	AT5G39880	transmembrane protein
AT3G58880	0.31981	-1.64471	0.0130762	AT3G58880	F-box/RNI-like superfamily protein
AT2G47880	0.319911	-1.64426	1.11452e-09	AT2G47880	Glutaredoxin family protein
AT3G03800	0.319924	-1.6442	1.39758e-05	SYP131	syntaxin of plants 131
AT3G59030	0.319965	-1.64401	0.00360276	TT12	MATE efflux family protein
AT5G42170	0.320123	-1.6433	0.00941423	AT5G42170	SGNH hydrolase-type esterase superfamily protein
AT3G42880	0.320205	-1.64293	0.0450508	PRK3	Leucine-rich repeat protein kinase family protein
AT2G18300	0.320259	-1.64269	0.0176239	HBI1	basic helix-loop-helix (bHLH) DNA-binding superfamily protein
AT2G27180	0.320373	-1.64218	0.00989118	AT2G27180	hypothetical protein
AT2G40470	0.321625	-1.63655	2.44644e-05	LBD15	LOB domain-containing protein 15
AT5G65158	0.321863	-1.63548	0.000141321	PLAT3	Lipase/lipooxygenase, PLAT/LH2 family protein
AT1G67770	0.321889	-1.63537	0.0106443	TEL2	terminal EAR1-like 2
AT1G19740	0.322383	-1.63315	1.01698e-18	AT1G19740	ATP-dependent protease La (LON) domain protein
AT1G50310	0.32259	-1.63223	1.20497e-18	STP9	sugar transporter 9
AT1G75870	0.322673	-1.63185	0.0313289	AT1G75870	hypothetical protein
AT5G23960	0.322678	-1.63183	6.08805e-06	TPS21	terpene synthase 21
AT3G28630	0.322949	-1.63062	0.000131903	AT3G28630	actin cross-linking protein, putative (DUF569)				✓
AT5G59040	0.323094	-1.62997	2.1221e-08	COPT3	copper transporter 3
AT3G62640	0.323351	-1.62883	0.0152763	AT3G62640	DUF3511 domain protein (DUF3511)
AT3G47870	0.323516	-1.62809	5.96168e-11	LBD27	LOB domain-containing protein 27		✓
AT3G09530	0.323588	-1.62777	0.0341002	EXO70H3	exocyst subunit exo70 family protein H3
AT5G64690	0.323683	-1.62734	6.04765e-06	AT5G64690	neurofilament triplet H protein-like protein
AT1G64584	0.323757	-1.62702	0.00334538	AT1G64584	hypothetical protein
AT1G22760	0.323788	-1.62688	4.30678e-10	PAB3	poly(A) binding protein 3
AT2G29800	0.32413	-1.62535	0.00664722	AT2G29800	Galactose oxidase/kelch repeat superfamily protein
AT1G56680	0.324563	-1.62343	8.72958e-05	AT1G56680	Chitinase family protein
AT2G29880	0.324591	-1.6233	4.26392e-07	AT2G29880	Myb/SANT-like DNA-binding domain protein
AT1G18520	0.324595	-1.62329	8.58015e-16	TET11	tetraspanin11
AT1G61700	0.324623	-1.62316	6.14638e-07	AT1G61700	RNA polymerases N / 8 kDa subunit
AT2G45130	0.324926	-1.62182	9.3239e-05	SPX3	SPX domain protein 3
AT3G21910	0.325469	-1.61941	1.15881e-09	AT3G21910	cysteine-rich repeat secretory protein, putative (DUF26)
AT3G18590	0.325517	-1.6192	1.95812e-10	ENODL5	early nodulin-like protein 5
AT3G57690	0.325806	-1.61791	1.03922e-07	AGP23	arabinogalactan protein 23
AT1G48300	0.326016	-1.61698	3.7278e-20	DGAT3	diacylglycerol acyltransferase
AT4G13240	0.326084	-1.61668	1.45287e-05	ROPGEF9	RHO guanyl-nucleotide exchange factor 9
AT2G01554	0.326316	-1.61566	0.00325596	AT2G01554	hypothetical protein
AT5G03620	0.326359	-1.61547	1.2016e-09	AT5G03620	Subtilisin-like serine endopeptidase family protein
AT3G03080	0.326549	-1.61463	5.01466e-07	AT3G03080	Zinc-binding dehydrogenase family protein
AT3G56360	0.326934	-1.61293	1.43626e-12	AT3G56360	hypothetical protein
AT1G18530	0.327002	-1.61263	0.044655	AT1G18530	EF hand calcium-binding protein family					✓
AT4G08630	0.327438	-1.61071	1.49488e-06	AT4G08630	fas-binding factor-like protein
AT3G62930	0.327746	-1.60935	0.00310829	AT3G62930	Thioredoxin superfamily protein
AT5G66020	0.327859	-1.60885	5.17116e-10	ATSAC1B	Phosphoinositide phosphatase family protein
AT2G05642	0.328098	-1.6078	0.0130289	AT2G05642	Nucleic acid-binding, OB-fold-like protein
AT2G04675	0.328123	-1.60769	5.80777e-05	AT2G04675	hypothetical protein
AT3G28150	0.328288	-1.60697	8.26285e-06	TBL22	TRICHOME BIREFRINGENCE-LIKE 22
AT1G23110	0.328866	-1.60443	4.27104e-05	AT1G23110	fold protein
AT5G37810	0.329509	-1.60161	3.11694e-09	NIP4;1	NOD26-like intrinsic protein 4;1
AT1G04890	0.32966	-1.60095	6.52418e-05	AT1G04890	zein-binding protein (Protein of unknown function, DUF593)
AT3G23460	0.329682	-1.60085	0.00676015	AT3G23460	S-adenosyl-L-methionine-dependent methyltransferases superfamily protein
AT3G52460	0.330007	-1.59943	0.036047	AT3G52460	hydroxyproline-rich glycoprotein family protein
AT3G52080	0.330448	-1.5975	0.000966484	chx28	cation/hydrogen exchanger 28
AT2G31780	0.33045	-1.5975	7.67996e-05	ARI11	RING/U-box superfamily protein
AT4G35700	0.330455	-1.59748	0.0430933	DAZ3	zinc finger (C2H2 type) family protein
AT3G43120	0.330482	-1.59736	1.23153e-05	AT3G43120	SAUR-like auxin-responsive protein family
AT4G13395	0.330737	-1.59624	2.86587e-05	RTFL12	ROTUNDIFOLIA like 12
AT3G13227	0.331324	-1.59369	1.9698e-05	AT3G13227	serine-rich protein-like protein
AT3G52620	0.331327	-1.59367	3.2975e-08	AT3G52620	transmembrane protein
AT1G51260	0.331552	-1.59269	3.69711e-05	LPAT3	lysophosphatidyl acyltransferase 3
AT4G35160	0.331736	-1.59189	4.08337e-09	AT4G35160	O-methyltransferase family protein
AT5G07010	0.331774	-1.59173	5.39925e-10	ST2A	sulfotransferase 2A
AT1G79250	0.331847	-1.59141	0.0358207	AGC1.7	AGC kinase 1.7				✓
AT5G35110	0.331981	-1.59083	9.34087e-05	AT5G35110	hypothetical protein
AT3G54800	0.332035	-1.59059	0.0380597	AT3G54800	Pleckstrin homology (PH) and lipid-binding START domains-containing protein
AT1G09783	0.332149	-1.5901	0.0434299		Natural antisense transcript overlaps with AT1G78130
AT1G32250	0.332159	-1.59005	7.85366e-10	AT1G32250	Calcium-binding EF-hand family protein					✓
AT3G61920	0.33257	-1.58827	0.00197028	AT3G61920	UvrABC system protein C
AT3G60330	0.332625	-1.58803	8.81824e-07	HA7	H[ ]-ATPase 7
AT2G18550	0.332821	-1.58718	0.0161099	HB21	homeobox protein 21
AT3G07675	0.332852	-1.58705	0.00646809
AT5G10430	0.333048	-1.5862	1.32029e-09	AGP4	arabinogalactan protein 4
AT2G22807	0.333606	-1.58378	0.00765805	AT2G22807	Defensin-like (DEFL) family protein
AT5G57690	0.333647	-1.58361	2.85172e-05	DGK4	diacylglycerol kinase 4
AT3G07120	0.333918	-1.58244	2.22888e-09	AT3G07120	RING/U-box superfamily protein
AT1G11540	0.333992	-1.58211	0.00339929	AT1G11540	Sulfite exporter TauE/SafE family protein
AT1G12150	0.334379	-1.58045	0.000215278	AT1G12150	weak chloroplast movement under blue light protein (DUF827)
AT4G03620	0.334527	-1.57981	0.000456651	AT4G03620	myosin heavy chain-like protein
AT4G11810	0.334552	-1.5797	0.000826645	AT4G11810	Major Facilitator Superfamily with SPX (SYG1/Pho81/XPR1) domain-containing protein
AT3G21960	0.334643	-1.57931	1.08352e-08	AT3G21960	Receptor-like protein kinase-related family protein
AT3G45320	0.335312	-1.57642	7.64474e-07	AT3G45320	transmembrane protein
AT1G52120	0.335454	-1.57581	0.00588417	AT1G52120	Mannose-binding lectin superfamily protein
AT1G13890	0.335643	-1.575	0.00157096	SNAP30	soluble N-ethylmaleimide-sensitive factor adaptor protein 30
AT1G22240	0.335833	-1.57418	5.06615e-07	PUM8	pumilio 8
AT5G56430	0.336111	-1.57299	0.000802235	AT5G56430	F-box/FBD-like domains containing protein
AT5G48100	0.336302	-1.57217	0.0252062	TT10	Laccase/Diphenol oxidase family protein
AT1G79400	0.336336	-1.57202	0.000107066	CHX2	cation/H exchanger 2
AT4G27570	0.336462	-1.57149	3.31493e-11	AT4G27570	UDP-Glycosyltransferase superfamily protein
AT2G16030	0.337084	-1.56882	0.000363391	AT2G16030	S-adenosyl-L-methionine-dependent methyltransferases superfamily protein
AT5G45810	0.337223	-1.56822	0.000309874	CIPK19	CBL-interacting protein kinase 19
AT2G06983	0.337408	-1.56744	1.70524e-10	SCRL16	SCR-like 16
AT4G39610	0.337585	-1.56668	0.0408168	AT4G39610	MIZU-KUSSEI-like protein (Protein of unknown function, DUF617)
AT4G38590	0.337596	-1.56663	0.000371685	BGAL14	beta-galactosidase 14
AT4G28720	0.337713	-1.56613	0.0263642	YUC8	Flavin-binding monooxygenase family protein
AT4G20780	0.337772	-1.56588	1.06651e-07	CML42	calmodulin like 42
AT3G01620	0.337948	-1.56512	0.000541785	AT3G01620	beta-1,4-N-acetylglucosaminyltransferase family protein
AT3G22020	0.33797	-1.56503	4.48629e-05	AT3G22020	Receptor-like protein kinase-related family protein
AT4G14690	0.338085	-1.56454	4.22568e-05	ELIP2	Chlorophyll A-B binding family protein
AT5G53048	0.338155	-1.56424	4.12586e-08	AT5G53048	Natural antisense transcript overlaps with AT5G53050
AT1G10770	0.338266	-1.56377	0.00887135	AT1G10770	Plant invertase/pectin methylesterase inhibitor superfamily protein				✓
AT2G28180	0.338421	-1.56311	0.000853469	ATCHX8	cation/hydrogen exchanger family protein
AT2G35210	0.338515	-1.56271	2.00537e-05	RPA	root and pollen arfgap		✓
AT3G27416	0.33879	-1.56154	8.41762e-07	AT3G27416	transmembrane protein
AT5G66740	0.338829	-1.56137	8.07333e-08	AT5G66740	spindle assembly abnormal protein (DUF620)
AT3G48510	0.338928	-1.56095	0.0065486	AT3G48510	AtIII18x5-like protein
AT1G60370	0.338968	-1.56078	0.0251679	AT1G60370	F-box and associated interaction domains-containing protein
AT3G16040	0.339053	-1.56042	0.00136235	AT3G16040	Translation machinery associated TMA7
AT5G23030	0.339268	-1.5595	0.00558286	TET12	tetraspanin12
AT5G61730	0.339712	-1.55761	0.0131795	ABCA9	ABC2 homolog 11
AT1G32361	0.340079	-1.55606	0.00162599	ATL1F	RING/U-box superfamily protein
AT4G15250	0.340655	-1.55362	1.66734e-06	BBX9	B-box type zinc finger protein with CCT domain-containing protein
AT1G58215	0.340774	-1.55311	1.37254e-06	AT1G58215	spindle pole body component 110
AT5G20100	0.340861	-1.55274	0.00112227	AT5G20100	plant/protein
AT3G01020	0.340991	-1.55219	1.09979e-08	ISU2	ISCU-like 2
AT1G48470	0.340999	-1.55216	4.67741e-13	GLN1;5	glutamine synthetase 1;5
AT3G17760	0.341502	-1.55004	6.15614e-11	GAD5	glutamate decarboxylase 5
AT2G19770	0.341752	-1.54898	9.237e-08	PRF5	profilin 5
AT1G11610	0.341874	-1.54846	0.00269528	CYP71A18	cytochrome P450, family 71, subfamily A, polypeptide 18
AT2G41905	0.342257	-1.54685	2.7575e-07	AT2G41905	transmembrane protein
AT1G66120	0.342413	-1.54619	3.66948e-06	AAE11	AMP-dependent synthetase and ligase family protein
AT5G47000	0.342434	-1.5461	0.0268178	AT5G47000	Peroxidase superfamily protein
AT2G22340	0.342557	-1.54558	0.00254869	AT2G22340	transmembrane protein
AT2G42470	0.342691	-1.54502	0.000839772	AT2G42470	TRAF-like family protein
AT5G26120	0.342734	-1.54484	0.0375	ASD2	alpha-L-arabinofuranosidase 2
AT1G65970	0.343117	-1.54323	0.0134543	TPX2	thioredoxin-dependent peroxidase 2
AT2G26610	0.343216	-1.54281	5.24488e-12	AT2G26610	Transducin family protein / WD-40 repeat family protein
AT2G30940	0.343325	-1.54235	4.53651e-05	AT2G30940	Protein kinase superfamily protein
AT5G13990	0.343366	-1.54218	6.44173e-07	EXO70C2	exocyst subunit exo70 family protein C2
AT5G50470	0.343496	-1.54163	0.02848	NF-YC7	nuclear factor Y, subunit C7
AT1G10070	0.343724	-1.54068	2.11385e-06	BCAT-2	branched-chain amino acid transaminase 2
AT5G07410	0.343829	-1.54024	0.00459831	AT5G07410	Pectin lyase-like superfamily protein							✓
AT5G67265	0.343986	-1.53958	0.00306896	AT5G67265	hypothetical protein
AT3G58250	0.344312	-1.53821	0.0191834	AT3G58250	TRAF-like family protein
AT4G11750	0.344397	-1.53786	0.00749398	AT4G11750	Galactose oxidase/kelch repeat superfamily protein
AT3G05960	0.344655	-1.53678	3.81606e-10	STP6	sugar transporter 6
AT1G64110	0.344922	-1.53566	0.000882816	DAA1	P-loop containing nucleoside triphosphate hydrolases superfamily protein		✓	✓
AT1G31990	0.344928	-1.53563	0.00703594	AT1G31990	transmembrane protein
AT2G23170	0.345308	-1.53405	1.98652e-10	GH3.3	Auxin-responsive GH3 family protein
AT1G08140	0.345412	-1.53361	0.0277802	CHX6A	cation/H exchanger 6A
AT3G62230	0.345481	-1.53332	0.0491238	DAF1	F-box family protein		✓	✓	✓
AT2G35200	0.345591	-1.53286	0.0464287	AT2G35200	DUF740 family protein
AT2G31430	0.345763	-1.53214	0.0219009	PMEI5	Plant invertase/pectin methylesterase inhibitor superfamily protein
AT4G02950	0.345886	-1.53163	0.0177069	AT4G02950	Ubiquitin family protein
AT2G32510	0.346072	-1.53086	1.39223e-06	MAPKKK17	mitogen-activated protein kinase kinase kinase 17
AT4G38390	0.34617	-1.53045	2.78012e-13	RHS17	root hair specific 17
AT5G46970	0.346747	-1.52804	0.000222117	AT5G46970	Plant invertase/pectin methylesterase inhibitor superfamily protein
AT4G28700	0.347137	-1.52642	3.65191e-10	AMT1;4	ammonium transporter 1;4
AT3G22030	0.347183	-1.52623	0.00924373	AT3G22030	Receptor protein kinase-like protein
AT4G01160	0.347214	-1.5261	0.00013344	LRB3	BTB/POZ/Kelch-associated protein
AT1G49250	0.347281	-1.52582	0.00552333	AT1G49250	ATP-dependent DNA ligase
AT1G19090	0.347633	-1.52436	0.00395998	RKF2	receptor-like serine/threonine kinase 2
AT4G19430	0.347782	-1.52375	3.07693e-21	AT4G19430	hypothetical protein
AT3G58340	0.347972	-1.52296	1.96493e-09	AT3G58340	TRAF-like family protein
AT5G11420	0.348106	-1.5224	1.6649e-07	AT5G11420	transmembrane protein, putative (Protein of unknown function, DUF642)
AT1G35310	0.348344	-1.52141	0.0243835	MLP168	MLP-like protein 168
AT5G46650	0.348533	-1.52063	0.00028132	AT5G46650	RING/U-box superfamily protein
AT5G13350	0.348772	-1.51964	1.19968e-06	AT5G13350	Auxin-responsive GH3 family protein
AT3G62960	0.348795	-1.51955	0.00171745	AT3G62960	Thioredoxin superfamily protein
AT2G35420	0.3489	-1.51912	0.000494961	AT2G35420	RING/U-box superfamily protein
AT2G31985	0.34937	-1.51717	3.48325e-08	AT2G31985	lipoprotein (DUF1264)
AT1G75960	0.349487	-1.51669	0.000309874	AT1G75960	AMP-dependent synthetase and ligase family protein
AT4G39670	0.349853	-1.51518	0.000176142	AT4G39670	Glycolipid transfer protein (GLTP) family protein
AT5G62360	0.349857	-1.51516	7.96488e-05	AT5G62360	Plant invertase/pectin methylesterase inhibitor superfamily protein							✓
AT1G19780	0.349898	-1.51499	0.0011469	CNGC8	cyclic nucleotide gated channel 8				✓
AT3G05820	0.349986	-1.51463	0.000118122	INVH	invertase H
AT5G08240	0.35014	-1.514	0.00596084	AT5G08240	transmembrane protein
AT1G08150	0.350176	-1.51385	0.000234061	ATCHX5	Cation/hydrogen exchanger family protein
AT3G62170	0.350272	-1.51345	2.96137e-06	VGDH2	VANGUARD-like protein							✓
AT5G57200	0.350743	-1.51151	3.42714e-06	AT5G57200	ENTH/ANTH/VHS superfamily protein
AT1G79915	0.350825	-1.51118	0.000404297	AT1G79915	Putative methyltransferase family protein
AT4G29340	0.350901	-1.51086	3.6758e-07	PRF4	profilin 4
AT5G02930	0.350978	-1.51055	0.0172048	AT5G02930	F-box/RNI-like superfamily protein
AT5G62970	0.351095	-1.51007	0.0443031	AT5G62970	Protein with RNI-like/FBD-like domain
AT4G26440	0.351275	-1.50933	2.27777e-07	WRKY34	WRKY DNA-binding protein 34		✓
ATMG01380	0.351329	-1.50911	0.0133364	RRN5
AT3G51300	0.351511	-1.50836	2.07576e-05	ROP1	RHO-related protein from plants 1				✓
AT4G04077	0.351572	-1.50811	4.93039e-13	AT4G04077	Natural antisense transcript overlaps with AT4G04078
AT1G04670	0.351795	-1.50719	3.81588e-09	AT1G04670	hypothetical protein
AT5G58660	0.351868	-1.50689	0.00419895	AT5G58660	2-oxoglutarate (2OG) and Fe(II)-dependent oxygenase superfamily protein
AT5G15030	0.352096	-1.50596	0.00622786	AT5G15030	paired amphipathic helix Sin3-like protein
AT3G07715	0.352148	-1.50574	0.014597
AT1G04450	0.352199	-1.50554	1.94131e-06	RIC3	ROP-interactive CRIB motif-containing protein 3				✓
AT4G13985	0.352293	-1.50515	0.0166306	FBD1	FBD-associated F-box protein
AT1G17880	0.352411	-1.50467	4.50634e-46	BTF3	basic transcription factor 3
AT2G01275	0.352601	-1.50389	3.30721e-05	AT2G01275	RING/FYVE/PHD zinc finger superfamily protein
AT5G45820	0.352636	-1.50375	7.26903e-05	CIPK20	CBL-interacting protein kinase 20
AT3G28830	0.352683	-1.50356	1.14427e-07	AT3G28830	mucin-like protein, putative (DUF1216)
AT1G77980	0.352951	-1.50246	8.36537e-05	AGL66	AGAMOUS-like 66		✓
AT2G37980	0.353127	-1.50174	0.000236794	AT2G37980	O-fucosyltransferase family protein
AT5G03210	0.353361	-1.50078	8.9562e-05	DIP2	E3 ubiquitin-protein ligase
AT5G24560	0.353404	-1.50061	0.00260008	PP2-B12	phloem protein 2-B12
AT5G43180	0.353415	-1.50057	0.00349559	AT5G43180	transmembrane protein, putative (Protein of unknown function, DUF599)
AT4G32717	0.353465	-1.50036	8.6525e-05	SCRL24	SCR-like 24
AT3G29050	0.354025	-1.49808	0.000561905	AT3G29050	receptor-like protein kinase-like protein
AT4G20700	0.354189	-1.49741	0.00264936	AT4G20700	RNA-binding; reverse transcriptase, putative (DUF1204)
AT4G00160	0.354218	-1.49729	5.91725e-06	AT4G00160	F-box/RNI-like/FBD-like domains-containing protein
AT4G32714	0.354334	-1.49682	6.99173e-06	SCRL25	SCR-like 25
AT3G44703	0.354382	-1.49662	0.00557448	AT3G44703	transmembrane protein
AT3G14040	0.35453	-1.49602	1.69128e-06	AT3G14040	Pectin lyase-like superfamily protein
AT2G32890	0.354566	-1.49587	5.13281e-11	RALFL17	RALF-like 17
AT4G26260	0.354622	-1.49565	0.0357371	MIOX4	myo-inositol oxygenase 4
AT3G22057	0.354705	-1.49531	0.00646809	AT3G22057	cysteine-rich repeat secretory protein
AT2G38920	0.354775	-1.49502	0.00138129	AT2G38920	SPX (SYG1/Pho81/XPR1) domain-containing protein / zinc finger (C3HC4-type RING finger) protein-like protein
AT5G40730	0.354801	-1.49492	2.65808e-08	AGP24	arabinogalactan protein 24
AT1G15415	0.35499	-1.49415	2.32977e-06	AT1G15415	late embryogenesis abundant-like protein
AT1G59790	0.35511	-1.49366	8.93905e-05	AT1G59790	Cullin family protein
AT4G00350	0.355241	-1.49313	1.86348e-07	AT4G00350	MATE efflux family protein
AT4G16857	0.355359	-1.49265	0.000673514	AT4G16857	disease resistance protein (TIR-NBS-LRR class) family protein
AT4G13230	0.355501	-1.49208	6.27787e-06	AT4G13230	Late embryogenesis abundant protein (LEA) family protein
AT5G15600	0.355988	-1.4901	3.03187e-06	SP1L4	SPIRAL1-like4
AT4G38190	0.356244	-1.48906	0.0481019	CSLD4	cellulose synthase like D4
AT5G19650	0.3563	-1.48883	0.0481998	OFP8	ovate family protein 8
AT2G29090	0.356358	-1.4886	0.0314073	CYP707A2	cytochrome P450, family 707, subfamily A, polypeptide 2
AT4G37420	0.356373	-1.48854	0.000841582	AT4G37420	glycosyltransferase family protein (DUF23)
AT3G59960	0.356386	-1.48849	0.0131708	ASHH4	histone-lysine N-methyltransferase ASHH4
AT3G22000	0.356435	-1.48829	4.53383e-07	AT3G22000	cysteine-rich repeat secretory protein, putative (DUF26)
AT3G46520	0.356553	-1.48781	4.55834e-07	ACT12	actin-12
AT3G25160	0.356581	-1.4877	3.3711e-05	AT3G25160	ER lumen protein retaining receptor family protein
AT3G28980	0.35663	-1.4875	1.57128e-06	AT3G28980	mediator of RNA polymerase II transcription subunit-like protein, putative (DUF1216)
AT5G03600	0.356831	-1.48669	1.24382e-07	AT5G03600	SGNH hydrolase-type esterase superfamily protein
AT1G06750	0.35695	-1.48621	0.00111207	AT1G06750	P-loop containing nucleoside triphosphate hydrolases superfamily protein
AT4G00320	0.357049	-1.48581	0.000482074	AT4G00320	F-box/RNI-like superfamily protein
AT4G13260	0.357138	-1.48545	2.2626e-06	YUC2	Flavin-binding monooxygenase family protein
AT4G19170	0.357276	-1.48489	0.000121265	NCED4	nine-cis-epoxycarotenoid dioxygenase 4
AT2G47670	0.357677	-1.48327	0.00122097	AT2G47670	Plant invertase/pectin methylesterase inhibitor superfamily protein							✓
AT1G45545	0.35773	-1.48306	0.00325524	AT1G45545	WEAK CHLOROPLAST MOVEMENT UNDER BLUE LIGHT-like protein (DUF827)
AT2G28340	0.357863	-1.48252	0.024707	GATA13	GATA transcription factor 13
AT2G03850	0.358453	-1.48015	6.30212e-30	AT2G03850	Late embryogenesis abundant protein (LEA) family protein
AT1G09740	0.358751	-1.47894	0.0280425	AT1G09740	Adenine nucleotide alpha hydrolases-like superfamily protein
AT5G08090	0.358874	-1.47845	0.0284666	AT5G08090	transmembrane protein
AT5G29560	0.359255	-1.47692	1.69186e-07	AT5G29560	caleosin-related family protein
AT3G24600	0.359484	-1.476	2.22777e-07	AT3G24600	late embryogenesis abundant protein, group 2
AT4G10010	0.35949	-1.47598	0.000163483	AT4G10010	Protein kinase superfamily protein
AT5G18510	0.359714	-1.47508	0.00859617	AT5G18510	Aminotransferase-like, plant mobile domain family protein
AT3G43910	0.359835	-1.47459	0.0327512	AT3G43910	MutS2
AT2G47050	0.359969	-1.47405	9.20497e-06	AT2G47050	Plant invertase/pectin methylesterase inhibitor superfamily protein
AT3G20865	0.359998	-1.47394	3.20479e-06	AGP40	arabinogalactan protein 40
AT1G18280	0.360035	-1.47379	1.30826e-12	AT1G18280	Bifunctional inhibitor/lipid-transfer protein/seed storage 2S albumin superfamily protein
AT2G28355	0.36023	-1.47301	8.39058e-06	LCR5	low-molecular-weight cysteine-rich 5
AT5G53870	0.360581	-1.47161	2.95615e-07	ENODL1	early nodulin-like protein 1
AT3G57140	0.360615	-1.47147	0.000477331	SDP1-LIKE	sugar-dependent 1-like protein
AT4G24890	0.360775	-1.47083	4.96448e-14	PAP24	purple acid phosphatase 24
AT1G35490	0.361282	-1.4688	0.0240723	AT1G35490	bZIP family transcription factor
AT2G17180	0.36146	-1.46809	0.00196063	DAZ1	C2H2-like zinc finger protein		✓	✓	✓
AT5G59370	0.361543	-1.46776	1.23764e-05	ACT4	actin 4
AT4G34510	0.361736	-1.46699	1.9125e-05	KCS17	3-ketoacyl-CoA synthase 17
AT4G03220	0.361957	-1.46611	4.24431e-07	AT4G03220	Protein with RNI-like/FBD-like domain
AT5G21050	0.362019	-1.46586	0.000128894	AT5G21050	hyccin
AT3G08560	0.362497	-1.46396	2.46563e-09	VHA-E2	vacuolar H -ATPase subunit E isoform 2
AT5G17480	0.362605	-1.46353	3.94679e-08	PC1	pollen calcium-binding protein 1
AT1G67160	0.363285	-1.46083	0.00449133	AT1G67160	F-box/kelch-repeat protein, putative (DUF295)
AT3G28917	0.363314	-1.46071	6.65613e-05	MIF2	mini zinc finger 2
AT1G11040	0.36269	-1.46	0.0132041	AT1G11040	HSP40/DnaJ peptide-binding protein
AT1G52750	0.363543	-1.4598	0.000533919	AT1G52750	alpha/beta-Hydrolases superfamily protein
AT3G58260	0.363562	-1.45973	6.64139e-06	AT3G58260	TRAF-like family protein
AT1G50290	0.363784	-1.45884	0.000267534	AT1G50290	hypothetical protein
AT2G25890	0.363791	-1.45882	9.51508e-09	AT2G25890	Oleosin family protein
AT4G16563	0.363973	-1.4581	3.517e-05	AT4G16563	Eukaryotic aspartyl protease family protein
AT3G01328	0.364083	-1.45766	0.01281	AT3G01328	ECA1-like gametogenesis related family protein
AT5G17350	0.364098	-1.4576	0.00186445	AT5G17350	hypothetical protein
AT2G22290	0.364221	-1.45711	0.00238978	RABH1d	RAB GTPase homolog H1D
AT1G65113	0.364307	-1.45677	4.13094e-06	SCRL2	SCR-like 2
AT2G44840	0.364685	-1.45528	1.13787e-07	ERF13	ethylene-responsive element binding factor 13
AT1G26480	0.36481	-1.45478	1.15757e-07	GRF12	general regulatory factor 12
AT3G58310	0.364813	-1.45477	1.62844e-08	AT3G58310	cysteine-rich repeat secretory protein, putative (DUF26)
AT1G06987	0.364914	-1.45437	0.0333101
AT4G00250	0.365279	-1.45293	0.00448316	AT4G00250	DNA-binding storekeeper protein-related transcriptional regulator
AT5G13380	0.365502	-1.45205	1.19614e-10	AT5G13380	Auxin-responsive GH3 family protein
AT3G23727	0.365719	-1.45119	0.000651031	SCRL12	SCR-like 12
AT5G07490	0.365834	-1.45074	5.11616e-09	AT5G07490	transmembrane protein
AT1G70920	0.365855	-1.45066	0.00137069	HB18	homeobox-leucine zipper protein 18
AT5G07110	0.366182	-1.44937	0.000147886	PRA1.B6	prenylated RAB acceptor 1.B6
AT1G04470	0.366418	-1.44844	0.047438	AT1G04470	hypothetical protein (DUF810)
AT5G61630	0.366493	-1.44814	4.83492e-06	AT5G61630	transmembrane protein
AT2G16520	0.366614	-1.44766	0.000151834	AT2G16520	RING/U-box protein with C6HC-type zinc finger protein
AT2G47040	0.36699	-1.44619	0.00946166	VGD1	Plant invertase/pectin methylesterase inhibitor superfamily				✓			✓
AT2G04115	0.367194	-1.44538	7.3374e-05	AT2G04115	Plant self-incompatibility protein S1 family
AT3G16300	0.367246	-1.44518	2.00956e-05	AT3G16300	Uncharacterized protein family (UPF0497)
AT5G17110	0.368163	-1.44158	0.0237171	AT5G17110	Cystatin/monellin superfamily protein
AT1G29140	0.36817	-1.44156	1.38581e-05	AT1G29140	Pollen Ole e 1 allergen and extensin family protein
AT5G38760	0.368339	-1.44089	6.72153e-08	AT5G38760	Late embryogenesis abundant protein (LEA) family protein
AT4G38825	0.368616	-1.43981	0.0164696	AT4G38825	SAUR-like auxin-responsive protein family
AT5G43640	0.368635	-1.43973	0.00124966	AT5G43640	Ribosomal protein S19 family protein
AT5G38396	0.368999	-1.43831	0.00645095	AT5G38396	F-box/RNI-like superfamily protein
AT3G48290	0.369032	-1.43818	9.92187e-07	CYP71A24	cytochrome P450, family 71, subfamily A, polypeptide 24
AT1G23610	0.369536	-1.43621	1.08218e-08	AT1G23610	hypothetical protein
AT2G38905	0.369699	-1.43558	1.96262e-05	AT2G38905	Low temperature and salt responsive protein family
AT1G72290	0.369744	-1.4354	9.94379e-08	AT1G72290	Kunitz family trypsin and protease inhibitor protein
AT4G29305	0.369911	-1.43475	1.25203e-07	LCR25	low-molecular-weight cysteine-rich 25
AT5G05640	0.369957	-1.43457	6.46835e-05	AT5G05640	nucleoprotein-like protein
AT3G22740	0.369964	-1.43454	0.000127167	HMT3	homocysteine S-methyltransferase 3
AT1G02790	0.370116	-1.43395	5.25267e-07	PGA4	polygalacturonase 4
AT1G71030	0.370127	-1.43391	0.000120225	MYBL2	MYB-like 2
AT4G21690	0.370326	-1.43313	0.0217442	GA3OX3	gibberellin 3-oxidase 3
AT5G06760	0.370491	-1.43249	2.58356e-08	LEA4-5	Late Embryogenesis Abundant 4-5
AT3G28790	0.370746	-1.4315	0.00813897	AT3G28790	transmembrane protein, putative (DUF1216)
AT1G18410	0.370802	-1.43128	0.000239987	AT1G18410	P-loop containing nucleoside triphosphate hydrolases superfamily protein
AT1G36150	0.371177	-1.42982	4.22922e-19	AT1G36150	Bifunctional inhibitor/lipid-transfer protein/seed storage 2S albumin superfamily protein
AT1G15040	0.371229	-1.42962	0.0153367	GAT1_2.1	Class I glutamine amidotransferase-like superfamily protein
AT1G52343	0.371317	-1.42928	7.49813e-06	AT1G52343	transmembrane protein
AT1G35540	0.371416	-1.42889	0.00746138	ARF14	auxin response factor 14
AT5G01320	0.371743	-1.42762	0.0111914	AT5G01320	Thiamine pyrophosphate dependent pyruvate decarboxylase family protein
AT4G10115	0.371897	-1.42703	6.27893e-05	SCRL20	SCR-like 20
AT5G02020	0.371949	-1.42682	5.15512e-11	SIS	E3 ubiquitin-protein ligase RLIM-like protein
AT2G36020	0.371986	-1.42668	0.0202591	HVA22J	HVA22-like protein J
AT4G33600	0.37199	-1.42666	0.00349487	AT4G33600	transmembrane protein
AT5G02390	0.371992	-1.42666	0.000163381	DAU1	TRM32-like protein (DUF3741)		✓	✓
AT3G13400	0.372062	-1.42639	0.0109344	sks13	SKU5 similar 13
AT3G59850	0.372073	-1.42634	0.00567957	AT3G59850	Pectin lyase-like superfamily protein
AT4G26390	0.372112	-1.42619	2.16296e-06	AT4G26390	Pyruvate kinase family protein
AT1G69630	0.372132	-1.42612	0.00603923	AT1G69630	F-box/RNI-like superfamily protein
AT2G37370	0.372135	-1.4261	8.21217e-06	AT2G37370	centrosomal protein of 135 kDa-like protein
AT5G09500	0.372308	-1.42543	1.97884e-14	AT5G09500	Ribosomal protein S19 family protein
AT5G01700	0.372672	-1.42402	1.65038e-06	AT5G01700	Protein phosphatase 2C family protein
AT1G26320	0.372793	-1.42355	1.55578e-06	AT1G26320	Zinc-binding dehydrogenase family protein
AT2G01422	0.373342	-1.42143	0.00259236	AT2G01422
AT5G44300	0.373478	-1.4209	9.26225e-07	AT5G44300	Dormancy/auxin associated family protein
AT4G11760	0.373554	-1.42061	2.92433e-05	LCR17	low-molecular-weight cysteine-rich 17
AT2G46210	0.373692	-1.42008	4.45517e-05	SLD2	Fatty acid/sphingolipid desaturase
AT4G02140	0.37388	-1.41935	1.08172e-08	AT4G02140	hypothetical protein
AT3G46370	0.374022	-1.4188	0.0389358	AT3G46370	Leucine-rich repeat protein kinase family protein
AT3G11160	0.374185	-1.41818	2.46341e-06	AT3G11160	transmembrane protein
AT1G69050	0.374185	-1.41818	0.0011663	AT1G69050	hypothetical protein
AT5G02720	0.374283	-1.4178	0.000579631	AT5G02720	valine-tRNA ligase
AT5G07430	0.374383	-1.41741	0.0163014	AT5G07430	Pectin lyase-like superfamily protein							✓
AT5G13150	0.374426	-1.41725	0.000178892	EXO70C1	exocyst subunit exo70 family protein C1
AT3G50310	0.374485	-1.41702	0.00106542	MAPKKK20	mitogen-activated protein kinase kinase kinase 17	✓	✓	✓	✓
AT1G06920	0.374498	-1.41697	0.0434643	OFP4	ovate family protein 4
AT3G23140	0.374808	-1.41578	0.00405509	URO	C2H2 and C2HC zinc fingers superfamily protein
AT2G34655	0.375211	-1.41423	5.71861e-11	AT2G34655	hypothetical protein
AT5G40645	0.375211	-1.41423	0.0141501	AT5G40645	RPM1-interacting protein 4 (RIN4) family protein
AT1G69940	0.37525	-1.41408	0.00862881	PPME1	Pectin lyase-like superfamily protein				✓			✓
AT5G54585	0.375268	-1.41401	0.032898	AT5G54585	hypothetical protein
AT5G25320	0.375295	-1.4139	1.85768e-07	AT5G25320	ACT-like superfamily protein
AT5G20810	0.375395	-1.41352	2.79507e-06	AT5G20810	SAUR-like auxin-responsive protein family
AT5G24105	0.375603	-1.41272	7.86521e-06	AGP41	arabinogalactan protein 41
AT1G08310	0.376001	-1.41119	0.0335044	AT1G08310	alpha/beta-Hydrolases superfamily protein
AT3G17580	0.376272	-1.41015	4.45268e-06	AT3G17580	SsrA-binding protein
AT3G29070	0.376376	-1.40975	1.72556e-07	AT3G29070	emp24/gp25L/p24 family/GOLD family protein
AT1G61860	0.376392	-1.40969	0.0460158	AT1G61860	Protein kinase superfamily protein
AT2G30690	0.376562	-1.40904	0.00017347	AT2G30690	lateral signaling target-like protein (Protein of unknown function, DUF593)
AT3G46750	0.376583	-1.40896	0.0455401	AT3G46750	low-temperature-induced protein
AT2G16505	0.376662	-1.40866	2.06504e-10	AT2G16505	maternally expressed family protein
AT2G33775	0.376715	-1.40845	0.000107224	RALFL19	ralf-like 19					✓
AT4G01470	0.377156	-1.40677	5.13884e-07	TIP1;3	tonoplast intrinsic protein 1;3
AT2G23660	0.377237	-1.40646	4.76661e-05	LBD10	LOB domain-containing protein 10
AT3G15280	0.377299	-1.40622	3.65191e-10	AT3G15280	hypothetical protein
AT1G54870	0.377348	-1.40603	8.79096e-08	AT1G54870	NAD(P)-binding Rossmann-fold superfamily protein
AT3G21945	0.377366	-1.40596	9.73577e-05	AT3G21945	cysteine-rich repeat secretory protein
AT3G56420	0.378048	-1.40336	0.0266995	AT3G56420	Thioredoxin superfamily protein
AT3G01270	0.378209	-1.40274	1.63897e-05	AT3G01270	Pectate lyase family protein
AT4G18920	0.378401	-1.40201	2.65594e-07	AT4G18920	histone acetyltransferase (DUF1264)
AT1G19890	0.378506	-1.40161	6.52617e-05	MGH3	male-gamete-specific histone H3		✓	✓
AT4G04080	0.378594	-1.40128	3.14317e-07	ISU3	ISCU-like 3
AT4G35010	0.378645	-1.40108	0.0136569	BGAL11	beta-galactosidase 11
AT1G22110	0.378664	-1.40101	8.30712e-05	AT1G22110	structural constituent of ribosome
AT2G22805	0.378727	-1.40077	0.000858757	AT2G22805	Defensin-like (DEFL) family protein
AT5G01640	0.378762	-1.40064	0.000134637	PRA1.B5	prenylated RAB acceptor 1.B5
AT5G51030	0.379155	-1.39914	5.32608e-06	AT5G51030	NAD(P)-binding Rossmann-fold superfamily protein
AT1G28270	0.379818	-1.39662	0.0264986	RALFL4	ralf-like 4					✓
AT1G68500	0.379955	-1.3961	0.000275528	AT1G68500	hypothetical protein
AT5G24655	0.380408	-1.39438	0.0013645	LSU4	response to low sulfur 4
AT5G64790	0.380451	-1.39422	0.0275091	AT5G64790	O-Glycosyl hydrolases family 17 protein
AT2G34500	0.380668	-1.3934	0.0430362	CYP710A1	cytochrome P450, family 710, subfamily A, polypeptide 1
AT3G06545	0.380838	-1.39275	0.00559274	AT3G06545	transmembrane protein
AT3G07920	0.380846	-1.39272	0.000588262	AT3G07920	Translation initiation factor IF2/IF5
AT1G52680	0.381224	-1.39129	2.6059e-06	AT1G52680	late embryogenesis abundant protein-related / LEA protein-like protein
AT2G24370	0.381391	-1.39066	0.000645519	AT2G24370	kinase with adenine nucleotide alpha hydrolases-like domain-containing protein
AT5G63730	0.381394	-1.39065	0.0280425	ARI14	IBR domain-containing protein
AT2G04170	0.381438	-1.39048	0.00509307	AT2G04170	TRAF-like family protein
AT2G17010	0.381439	-1.39048	0.000462633	AT2G17010	Mechanosensitive ion channel family protein
AT5G41130	0.38148	-1.39032	3.78039e-18	AT5G41130	Esterase/lipase/thioesterase family protein
AT1G01780	0.381558	-1.39002	2.65258e-08	PLIM2b	GATA type zinc finger transcription factor family protein
AT4G15715	0.381656	-1.38965	0.0104568	AT4G15715	Proteinase inhibitor I25, cystatin, conserved region
AT1G22370	0.381657	-1.38965	0.0001301	UGT85A5	UDP-glucosyl transferase 85A5
AT2G35215	0.3817	-1.38949	0.010665	AT2G35215	plant/protein
AT5G46990	0.382042	-1.3882	0.000704972	AT5G46990	Plant invertase/pectin methylesterase inhibitor superfamily protein
AT1G62450	0.382103	-1.38796	2.67904e-05	AT1G62450	Immunoglobulin E-set superfamily protein
AT5G45880	0.38237	-1.38696	2.73713e-05	AT5G45880	Pollen Ole e 1 allergen and extensin family protein
AT3G54830	0.38251	-1.38643	4.60389e-06	AT3G54830	Transmembrane amino acid transporter family protein
AT3G61760	0.382755	-1.38551	4.30543e-09	DL1B	DYNAMIN-like 1B
AT4G19690	0.382844	-1.38517	7.06137e-07	IRT1	iron-regulated transporter 1
AT1G72460	0.383041	-1.38443	0.00167881	AT1G72460	Leucine-rich repeat protein kinase family protein
AT2G35090	0.38314	-1.38406	0.0213606	AT2G35090	transmembrane protein, putative (DUF1640)
AT5G24240	0.383164	-1.38397	1.62595e-05	AT5G24240	phosphatidylinositol 4-kinase gamma-like protein
AT4G15100	0.383427	-1.38298	0.0445497	scpl30	serine carboxypeptidase-like 30
AT1G63530	0.383922	-1.38111	0.000582612	AT1G63530	hypothetical protein				✓
AT2G36110	0.384311	-1.37965	0.0187475	AT2G36110	Polynucleotidyl transferase, ribonuclease H-like superfamily protein
AT2G13350	0.384497	-1.37896	0.0410677	AT2G13350	Calcium-dependent lipid-binding (CaLB domain) family protein
AT2G33270	0.38506	-1.37685	0.00303119	ACHT3	atypical CYS HIS rich thioredoxin 3
AT2G25600	0.385192	-1.37635	0.000297635	SPIK	Shaker pollen inward K channel				✓
AT1G22130	0.385239	-1.37617	3.48622e-05	AGL104	AGAMOUS-like 104		✓
AT2G03630	0.385345	-1.37578	0.0151827	AT2G03630	suppressor SRP40-like protein
AT5G60740	0.38544	-1.37542	5.78668e-06	ABCG28	ABC transporter family protein
AT4G35060	0.385513	-1.37515	0.000841582	HIPP25	Heavy metal transport/detoxification superfamily protein
AT5G14345	0.38553	-1.37509	9.9934e-05	ENODL21	early nodulin-like protein 21
AT2G43230	0.385665	-1.37458	7.76561e-05	AT2G43230	Protein kinase superfamily protein
AT2G45405	0.385942	-1.37354	0.0195701	AT2G45405	hypothetical protein
AT3G06070	0.386372	-1.37194	2.51573e-08	AT3G06070	hypothetical protein
AT1G73630	0.386379	-1.37191	4.25597e-05	AT1G73630	EF hand calcium-binding protein family
AT3G44405	0.386511	-1.37142	0.00232403	AT3G44405	hypothetical protein
AT3G20940	0.386622	-1.37101	0.00207032	CYP705A30	cytochrome P450, family 705, subfamily A, polypeptide 30
AT4G01023	0.386682	-1.37078	0.0148165	AT4G01023	RING/U-box superfamily protein
AT1G16360	0.386851	-1.37015	6.68709e-06	AT1G16360	LEM3 (ligand-effect modulator 3) family protein / CDC50 family protein
AT5G07571	0.386938	-1.36983	9.28143e-07	AT5G07571	Oleosin family protein
AT2G17660	0.387298	-1.36849	0.0297004	AT2G17660	RPM1-interacting protein 4 (RIN4) family protein
AT3G61930	0.387435	-1.36797	0.0110042	AT3G61930	hypothetical protein
AT2G30040	0.387553	-1.36753	2.72687e-07	MAPKKK14	mitogen-activated protein kinase kinase kinase 14
AT1G68725	0.387759	-1.36677	6.22556e-07	AGP19	arabinogalactan protein 19
AT4G15460	0.387794	-1.36664	0.0378068	AT4G15460	glycine-rich protein
AT3G21880	0.387816	-1.36655	3.47713e-06	BBX10	B-box type zinc finger protein with CCT domain-containing protein
AT5G22600	0.387889	-1.36628	0.0119033	AT5G22600	FBD / Leucine Rich Repeat domains containing protein
AT5G08695	0.388227	-1.36503	0.0424731	AT5G08695	RNA-binding (RRM/RBD/RNP motifs) family protein
AT4G13560	0.388345	-1.36459	3.83365e-06	UNE15	Late embryogenesis abundant protein (LEA) family protein
AT2G24615	0.388634	-1.36352	0.00274194	AT2G24615	Defensin-like (DEFL) family protein
AT5G58050	0.388722	-1.36319	0.043548	SVL4	SHV3-like 4
AT4G24170	0.388795	-1.36292	0.0228549	AT4G24170	ATP binding microtubule motor family protein
AT1G61563	0.388876	-1.36262	1.00251e-06	RALFL8	ralf-like 8
AT3G03430	0.389158	-1.36157	9.27648e-07	AT3G03430	Calcium-binding EF-hand family protein
AT2G29780	0.389323	-1.36096	0.00137683	AT2G29780	Galactose oxidase/kelch repeat superfamily protein
AT3G52980	0.389676	-1.35965	7.79252e-06	AT3G52980	Zinc finger (CCCH-type) family protein / RNA recognition motif (RRM)-containing protein
AT1G78400	0.389848	-1.35902	0.0138895	AT1G78400	Pectin lyase-like superfamily protein
AT3G47130	0.389982	-1.35852	0.0225754	AT3G47130	F-box associated ubiquitination effector family protein
AT4G09450	0.390213	-1.35767	0.001088	AT4G09450	Duplicated homeodomain-like superfamily protein
AT4G26590	0.390449	-1.3568	3.6348e-14	OPT5	oligopeptide transporter 5
AT5G40260	0.390861	-1.35527	2.31997e-26	SWEET8	Nodulin MtN3 family protein		✓					✓
AT5G59570	0.390964	-1.35489	2.18096e-09	BOA	Homeodomain-like superfamily protein
AT1G80540	0.391151	-1.3542	8.36537e-05	AT1G80540	envelope glycoprotein B
AT4G35650	0.391322	-1.35357	1.53133e-10	IDH-III	isocitrate dehydrogenase III
AT5G44950	0.391429	-1.35318	0.0201846	AT5G44950	F-box/RNI-like/FBD-like domains-containing protein
AT2G22180	0.391435	-1.35316	8.12491e-05	AT2G22180	hydroxyproline-rich glycoprotein family protein
AT3G18570	0.391584	-1.35261	7.06769e-05	AT3G18570	Oleosin family protein
AT1G52570	0.391822	-1.35173	5.01e-09	PLDALPHA2	phospholipase D alpha 2
AT1G73860	0.392315	-1.34992	0.00217232	AT1G73860	P-loop containing nucleoside triphosphate hydrolases superfamily protein
AT1G61566	0.392637	-1.34873	2.1469e-06	RALFL9	ralf-like 9
AT3G49540	0.392872	-1.34787	0.0158082	AT3G49540	hypothetical protein
AT3G21990	0.393155	-1.34683	5.92509e-06	AT3G21990	cysteine-rich repeat secretory-like protein (DUF26)
AT3G21900	0.39321	-1.34663	4.57351e-05	AT3G21900	Receptor-like protein kinase-related family protein
AT5G65160	0.393288	-1.34634	7.58227e-05	TPR14	tetratricopeptide repeat (TPR)-containing protein
AT1G65240	0.39332	-1.34622	1.8685e-05	AT1G65240	Eukaryotic aspartyl protease family protein
AT5G46940	0.393483	-1.34563	0.000394637	AT5G46940	Plant invertase/pectin methylesterase inhibitor superfamily protein
AT4G03460	0.393518	-1.3455	0.0419867	AT4G03460	Ankyrin repeat family protein
AT4G13495	0.393526	-1.34547	0.000216559	AT4G13495
AT2G37610	0.393553	-1.34537	8.37971e-05	AT2G37610	hypothetical protein
AT1G78750	0.393564	-1.34533	0.000897746	AT1G78750	F-box/RNI-like superfamily protein
AT4G33465	0.39357	-1.34531	0.00182193	SCRL22	SCR-like 22
AT1G05040	0.393654	-1.345	0.00130977	AT1G05040	UBA-like domain protein
AT2G38500	0.393689	-1.34487	0.0010816	AT2G38500	2-oxoglutarate (2OG) and Fe(II)-dependent oxygenase superfamily protein
AT3G02410	0.393765	-1.34459	1.87014e-05	ICME-LIKE2	alpha/beta-Hydrolases superfamily protein
AT4G05965	0.39383	-1.34436	0.0144886
AT1G35440	0.394062	-1.34351	0.00723368	CYCT1;1	cyclin T1;1
AT5G21080	0.394147	-1.3432	9.00312e-05	AT5G21080	Uncharacterized protein
AT2G31830	0.394291	-1.34267	1.12133e-08	5PTase14	endonuclease/exonuclease/phosphatase family protein
AT4G01760	0.394339	-1.34249	0.0341352	AT4G01760	Cysteine/Histidine-rich C1 domain family protein
AT1G20135	0.394395	-1.34229	0.000507611	AT1G20135	GDSL-like Lipase/Acylhydrolase family protein
AT3G04690	0.394417	-1.34221	0.00355781	ANX1	Malectin/receptor-like protein kinase family protein				✓
AT2G15555	0.394558	-1.34169	0.000632171	AT2G15555
AT1G24400	0.395115	-1.33966	1.90221e-19	LHT2	lysine histidine transporter 2
AT1G27580	0.39516	-1.33949	0.0146966	AT1G27580	F-box protein (DUF295)
AT4G07160	0.395357	-1.33877	0.0212281
AT5G03590	0.395707	-1.33749	0.0209288	AT5G03590	GDSL-like Lipase/Acylhydrolase superfamily protein
AT3G53080	0.395753	-1.33733	9.89966e-05	AT3G53080	D-galactoside/L-rhamnose binding SUEL lectin protein
AT1G09790	0.395758	-1.33731	1.31279e-09	COBL6	COBRA-like protein 6 precursor
AT5G13670	0.396011	-1.33639	3.63773e-08	UMAMIT15	nodulin MtN21 /EamA-like transporter family protein
AT2G21237	0.396364	-1.3351	2.49669e-06	AT2G21237	transmembrane protein
AT5G23240	0.396432	-1.33485	0.0263829	AT5G23240	DNAJ heat shock N-terminal domain-containing protein
AT5G23160	0.396451	-1.33479	0.00728633	AT5G23160	transmembrane protein
AT3G23060	0.396488	-1.33465	0.00465386	AT3G23060	RING/U-box superfamily protein
AT5G01740	0.396507	-1.33458	0.00382961	AT5G01740	Nuclear transport factor 2 (NTF2) family protein
AT3G26740	0.396661	-1.33402	8.66064e-05	CCL	CCR-like protein
AT3G43430	0.39711	-1.33239	4.31476e-05	AT3G43430	RING/U-box superfamily protein
AT5G40720	0.397279	-1.33178	0.00104911	AT5G40720	C3H4 type zinc finger protein (DUF23)
AT5G15140	0.397805	-1.32987	1.89092e-07	AT5G15140	Galactose mutarotase-like superfamily protein
AT2G39820	0.39786	-1.32967	9.89921e-08	eIF6B	Translation initiation factor IF6
ATMG00160	0.397882	-1.32959	0.0234486	COX2	cytochrome oxidase 2
AT5G49360	0.397969	-1.32927	3.63377e-07	BXL1	beta-xylosidase 1
AT3G60780	0.397993	-1.32918	2.00956e-05	AT3G60780	hypothetical protein (DUF1442)
AT3G28780	0.398	-1.32916	0.0238143	AT3G28780	transmembrane protein, putative (DUF1216)		✓
AT5G49130	0.398024	-1.32907	4.64073e-06	AT5G49130	MATE efflux family protein
AT1G78160	0.39809	-1.32883	2.13116e-10	PUM7	pumilio 7
AT3G51490	0.398135	-1.32867	9.79168e-10	TMT3	tonoplast monosaccharide transporter3
AT4G37840	0.398262	-1.32821	8.41762e-07	HKL3	hexokinase-like 3
AT4G22070	0.398501	-1.32735	7.60464e-06	WRKY31	WRKY DNA-binding protein 31
AT3G28840	0.398522	-1.32727	1.19323e-05	AT3G28840	hypothetical protein (DUF1216)
AT4G24570	0.398704	-1.32661	2.27282e-11	DIC2	dicarboxylate carrier 2
AT1G18420	0.398837	-1.32613	0.0268367	AT1G18420	aluminum activated malate transporter family protein
AT1G65050	0.398881	-1.32597	0.0172416	AT1G65050	TRAF-like superfamily protein
AT1G06830	0.399015	-1.32548	0.0165496	AT1G06830	Glutaredoxin family protein
AT2G33190	0.399143	-1.32502	0.00154776	AT2G33190	F-box only protein (DUF295)
AT1G23570	0.399151	-1.32499	5.3152e-12	AT1G23570	hypothetical protein (DUF220)
AT3G25180	0.399341	-1.32431	0.00452919	CYP82G1	cytochrome P450, family 82, subfamily G, polypeptide 1
AT5G66830	0.399518	-1.32367	0.000361262	AT5G66830	F-box protein (DUF295)
AT4G18990	0.399917	-1.32223	0.0037154	XTH29	xyloglucan endotransglucosylase/hydrolase 29
AT3G28740	0.400052	-1.32174	0.00455921	CYP81D11	Cytochrome P450 superfamily protein
AT5G53510	0.40019	-1.32124	5.27277e-17	OPT9	oligopeptide transporter 9
AT1G01580	0.40021	-1.32117	0.000314672	FRO2	ferric reduction oxidase 2
AT2G42005	0.400217	-1.32115	0.000473865	AT2G42005	Transmembrane amino acid transporter family protein
AT3G09910	0.400309	-1.32082	1.15413e-05	RABC2b	RAB GTPase homolog C2B
AT5G49260	0.400681	-1.31947	0.00322572	AT5G49260	hypothetical protein
AT1G72620	0.401228	-1.3175	0.000839772	AT1G72620	alpha/beta-Hydrolases superfamily protein
AT2G36180	0.401269	-1.31736	0.028027	AT2G36180	EF hand calcium-binding protein family
AT4G34770	0.401285	-1.3173	0.0388993	AT4G34770	SAUR-like auxin-responsive protein family
AT2G41445	0.401707	-1.31578	3.81834e-05	AT2G41445	agamous-like MADS-box protein
AT2G28405	0.40177	-1.31556	0.0001301	LCR32	low-molecular-weight cysteine-rich 32
AT4G26770	0.401881	-1.31516	8.05727e-06	AT4G26770	Phosphatidate cytidylyltransferase family protein
AT2G10921	0.401887	-1.31514	0.0416027	AT2G10921	Natural antisense transcript overlaps with AT2G10920
AT5G49420	0.401932	-1.31498	0.015481	AT5G49420	MADS-box transcription factor family protein
AT5G02570	0.401961	-1.31487	6.2276e-07	AT5G02570	Histone superfamily protein
AT5G09610	0.401971	-1.31484	0.00555023	PUM21	pumilio 21
AT3G60460	0.40222	-1.31394	0.0264057	DUO1	myb-like HTH transcriptional regulator family protein		✓	✓
AT5G65207	0.40222	-1.31394	0.000474381	AT5G65207	hypothetical protein
AT1G53270	0.4023	-1.31366	0.022156	ABCG10	ABC-2 type transporter family protein
AT1G76080	0.402391	-1.31333	4.51043e-08	CDSP32	chloroplastic drought-induced stress protein of 32 kD
AT3G09620	0.402692	-1.31225	0.0456653	AT3G09620	P-loop containing nucleoside triphosphate hydrolases superfamily protein
AT5G25110	0.402725	-1.31213	0.0141261	CIPK25	CBL-interacting protein kinase 25
AT1G64480	0.403221	-1.31036	0.0331433	CBL8	calcineurin B-like protein 8					✓
AT1G71770	0.403227	-1.31034	4.21734e-09	PAB5	poly(A)-binding protein 5
AT2G33690	0.40387	-1.30804	0.00190045	AT2G33690	Late embryogenesis abundant protein, group 6
AT4G15710	0.403916	-1.30787	0.00017745	AT4G15710	cystatin-like protein
AT3G18362	0.404063	-1.30735	4.24298e-06	AT3G18362
AT5G46220	0.404068	-1.30733	1.39003e-07	AT5G46220	transmembrane protein (DUF616)				✓
AT5G53820	0.40423	-1.30675	1.74609e-06	AT5G53820	Late embryogenesis abundant protein (LEA) family protein
AT4G32340	0.404322	-1.30642	0.0297696	AT4G32340	Tetratricopeptide repeat (TPR)-like superfamily protein
AT3G05720	0.404425	-1.30606	0.00112227	IMPA-7	importin alpha isoform 7
AT1G08170	0.404608	-1.3054	0.0118449	AT1G08170	Histone superfamily protein
AT3G23350	0.404854	-1.30453	0.00863109	AT3G23350	ENTH/VHS family protein
AT4G38905	0.404867	-1.30448	0.000118083	AT4G38905	transmembrane protein
AT3G47220	0.405038	-1.30387	0.000520555	PLC9	phosphatidylinositol-speciwc phospholipase C9
AT3G07620	0.405532	-1.30211	1.52187e-05	AT3G07620	glycosyltransferase
AT2G46480	0.405539	-1.30209	6.47646e-05	GAUT2	galacturonosyltransferase-like protein
AT4G33390	0.405695	-1.30153	8.0491e-05	AT4G33390	WEAK CHLOROPLAST MOVEMENT UNDER BLUE LIGHT-like protein (DUF827)
AT1G15210	0.405772	-1.30126	0.000552725	ABCG35	pleiotropic drug resistance 7
AT2G25450	0.405949	-1.30063	7.96438e-08	AT2G25450	2-oxoglutarate (2OG) and Fe(II)-dependent oxygenase superfamily protein
AT5G53960	0.406232	-1.29962	0.0355812	AT5G53960	Mid-1-related chloride channel domain-containing protein
AT2G47770	0.406278	-1.29946	0.000769664	TSPO	TSPO(outer membrane tryptophan-rich sensory protein)-like protein
AT3G20810	0.4064	-1.29903	2.70076e-05	JMJD5	2-oxoglutarate (2OG) and Fe(II)-dependent oxygenase superfamily protein
AT5G65530	0.406527	-1.29858	0.000235976	AT5G65530	Protein kinase superfamily protein
AT5G61700	0.406598	-1.29832	0.00167843	ABCA12	ABC2 homolog 16
AT5G37040	0.406616	-1.29826	0.0443031	AT5G37040	F-box family protein
AT5G14980	0.406813	-1.29756	1.17392e-08	AT5G14980	alpha/beta-Hydrolases superfamily protein
AT3G24225	0.406927	-1.29716	0.00904937	CLE19	CLAVATA3/ESR-RELATED 19
AT1G23770	0.407708	-1.29439	0.0210004	AT1G23770	F-box family protein
AT5G40040	0.407736	-1.29429	3.48228e-10	AT5G40040	60S acidic ribosomal protein family
AT3G44070	0.407918	-1.29365	0.000189114	AT3G44070	Glycosyl hydrolase family 35 protein
AT3G62550	0.408074	-1.2931	0.000391488	AT3G62550	Adenine nucleotide alpha hydrolases-like superfamily protein
AT1G22090	0.408169	-1.29276	3.07738e-05	emb2204	hypothetical protein
AT3G22510	0.408224	-1.29257	0.00163491	AT3G22510	Pre-rRNA-processing protein TSR2, conserved region
AT3G57810	0.408352	-1.29212	1.33386e-20	AT3G57810	Cysteine proteinases superfamily protein
AT4G20160	0.408352	-1.29211	0.00679734	AT4G20160	golgin family A protein
AT3G15540	0.408506	-1.29157	0.000113769	IAA19	indole-3-acetic acid inducible 19
AT5G19640	0.409205	-1.2891	8.57767e-08	AT5G19640	Major facilitator superfamily protein
AT5G40348	0.409409	-1.28839	9.3239e-05	AT5G40348	Natural antisense transcript overlaps with AT5G40350
AT2G41610	0.409683	-1.28742	0.0042652	AT2G41610	transmembrane protein
AT4G16640	0.409951	-1.28648	0.000884345	AT4G16640	Matrixin family protein
AT1G44191	0.409989	-1.28634	1.177e-13	AT1G44191	ECA1 gametogenesis related family protein
AT3G22053	0.410205	-1.28558	0.0129478	AT3G22053	cysteine-rich repeat secretory protein
AT3G47410	0.410289	-1.28529	0.0246259	AT3G47410	hypothetical protein
AT4G12930	0.410449	-1.28472	0.00549944	AT4G12930	hypothetical protein
AT4G17920	0.410523	-1.28446	3.23545e-05	AT4G17920	RING/U-box superfamily protein
AT3G14440	0.411007	-1.28277	0.003894	NCED3	nine-cis-epoxycarotenoid dioxygenase 3
AT3G05880	0.411544	-1.28088	4.89923e-14	RCI2A	Low temperature and salt responsive protein family
AT5G18860	0.411595	-1.2807	1.68973e-08	NSH3	inosine-uridine preferring nucleoside hydrolase family protein
AT1G54860	0.411768	-1.2801	5.74959e-11	AT1G54860	Glycoprotein membrane precursor GPI-anchored
AT5G04370	0.411861	-1.27977	0.0297842	NAMT1	S-adenosyl-L-methionine-dependent methyltransferases superfamily protein
AT2G16592	0.412466	-1.27765	0.00435029	AT2G16592	Bifunctional inhibitor/lipid-transfer protein/seed storage 2S albumin superfamily protein
AT3G11690	0.412468	-1.27765	3.88032e-06	AT3G11690	hypothetical protein
AT5G08350	0.412613	-1.27714	3.19619e-07	AT5G08350	GRAM domain-containing protein / ABA-responsive protein-like protein
AT5G05490	0.412621	-1.27711	0.000339761	SYN1	Rad21/Rec8-like family protein
AT5G14870	0.412804	-1.27647	5.41634e-05	CNGC18	cyclic nucleotide-gated channel 18				✓
AT5G51250	0.412921	-1.27606	0.0462769	AT5G51250	Galactose oxidase/kelch repeat superfamily protein
AT1G23150	0.412982	-1.27585	4.13057e-08	AT1G23150	hypothetical protein
AT3G07820	0.413196	-1.2751	0.0225265	AT3G07820	Pectin lyase-like superfamily protein
AT3G08790	0.413422	-1.27431	4.73087e-06	AT3G08790	ENTH/VHS/GAT family protein
AT5G61720	0.414218	-1.27154	1.47854e-05	AT5G61720	hypothetical protein (DUF1216)
AT2G27670	0.414279	-1.27132	0.00144805	AT2G27670	hypothetical protein (Domain of unknown function DUF220)
AT1G74220	0.414529	-1.27045	0.000854339	AT1G74220	homeobox-like protein
AT2G22950	0.41493	-1.26906	3.18326e-05	ACA7	Cation transporter/ E1-E2 ATPase family protein		✓
AT3G54490	0.414987	-1.26886	3.15938e-05	RPB5E	RNA polymerase II fifth largest subunit, E
AT4G19630	0.415335	-1.26765	0.0150086	AT4G19630	winged-helix DNA-binding transcription factor family protein
AT5G52310	0.415367	-1.26754	4.30673e-06	LTI78	low-temperature-responsive protein 78 (LTI78) / desiccation-responsive protein 29A (RD29A)	✓
AT2G35890	0.415426	-1.26734	0.0174029	CPK25	calcium-dependent protein kinase 25
AT5G62250	0.415565	-1.26685	0.00988607	MAP65-9	microtubule-associated protein 65-9
AT2G20970	0.415658	-1.26653	1.17833e-05	AT2G20970	lipid-binding protein
AT1G73540	0.415911	-1.26565	1.99918e-11	NUDT21	nudix hydrolase homolog 21
AT5G19580	0.416145	-1.26484	0.0277802	AT5G19580	glyoxal oxidase-related protein
AT2G16130	0.416326	-1.26421	1.98967e-08	PMT2	polyol/monosaccharide transporter 2
AT1G55030	0.416369	-1.26407	0.030366	AT1G55030	RNI-like superfamily protein
AT1G22150	0.416688	-1.26296	5.06051e-05	SULTR1;3	sulfate transporter 1;3
AT5G03690	0.416878	-1.2623	7.04778e-05	FBA4	Aldolase superfamily protein
AT3G14940	0.416893	-1.26225	1.93249e-07	PPC3	phosphoenolpyruvate carboxylase 3
AT3G13390	0.417061	-1.26167	0.0296224	sks11	SKU5 similar 11
AT4G38230	0.41732	-1.26077	4.78435e-06	CPK26	calcium-dependent protein kinase 26
AT4G35380	0.417556	-1.25996	0.000220118	AT4G35380	SEC7-like guanine nucleotide exchange family protein
AT5G04390	0.41774	-1.25932	0.00045833	AT5G04390	C2H2-type zinc finger family protein
AT3G42640	0.417799	-1.25912	0.0415136	HA8	H[ ]-ATPase 8
AT5G26060	0.417934	-1.25865	4.41822e-05	AT5G26060	Plant self-incompatibility protein S1 family
AT5G52620	0.418002	-1.25842	0.0105351	AT5G52620	F-box associated ubiquitination effector family protein
AT3G11825	0.418274	-1.25748	0.00114571	AT3G11825	Bifunctional inhibitor/lipid-transfer protein/seed storage 2S albumin superfamily protein
AT1G50990	0.418344	-1.25724	0.00186096	BSK11	kinase with tetratricopeptide repeat domain-containing protein
AT3G62180	0.418489	-1.25674	0.0396229	AT3G62180	Plant invertase/pectin methylesterase inhibitor superfamily protein
ATCG00470	0.418728	-1.25591	0.0244257	ATPE	ATP synthase epsilon chain
AT1G04700	0.418736	-1.25589	0.000218369	AT1G04700	PB1 domain-containing protein tyrosine kinase
AT5G25550	0.420046	-1.25138	4.86248e-06	AT5G25550	Leucine-rich repeat (LRR) family protein
AT1G23200	0.420157	-1.251	0.000130093	AT1G23200	Plant invertase/pectin methylesterase inhibitor superfamily							✓
AT1G13110	0.420314	-1.25046	0.00268759	CYP71B7	cytochrome P450, family 71 subfamily B, polypeptide 7
AT3G51325	0.420338	-1.25038	0.000991224	AT3G51325	RING/U-box superfamily protein
AT4G21870	0.419598	-1.25	4.83e-06	AT4G21870	HSP20-like chaperones superfamily protein	✓
AT3G54700	0.420449	-1.25	6.56603e-07	PHT1;7	phosphate transporter 1;7
AT3G14280	0.420555	-1.24963	0.00245742	AT3G14280	LL-diaminopimelate aminotransferase
AT1G48180	0.420883	-1.24851	0.00839533	AT1G48180	target of trans acting-siR480/255 protein
AT5G65080	0.421088	-1.2478	0.020518	MAF5	K-box region/MADS-box transcription factor family protein
AT5G24130	0.421129	-1.24767	0.00415048	AT5G24130	polypyrimidine tract-binding-like protein
AT2G29790	0.421285	-1.24713	0.000203759	AT2G29790	maternally expressed family protein
AT4G36770	0.4214	-1.24674	0.00127465	AT4G36770	UDP-Glycosyltransferase superfamily protein
AT5G50480	0.421429	-1.24664	0.0157681	NF-YC6	nuclear factor Y, subunit C6
AT1G50690	0.42148	-1.24646	0.00462074	AT1G50690	Cystatin/monellin superfamily protein
AT2G41210	0.42157	-1.24616	6.03757e-05	PIP5K5	phosphatidylinositol- 4-phosphate 5-kinase 5				✓			✓
AT5G61620	0.421796	-1.24538	0.000263551	AT5G61620	myb-like transcription factor family protein
AT5G07540	0.421979	-1.24476	1.26606e-23	GRP16	glycine-rich protein 16
AT2G16535	0.422309	-1.24363	0.0063771	AT2G16535	maternally expressed family protein
AT1G71150	0.422942	-1.24147	0.00684165	AT1G71150	cyclin-D1-binding protein
AT5G52400	0.423232	-1.24048	0.0337524	CYP715A1	cytochrome P450, family 715, subfamily A, polypeptide 1
AT1G22380	0.423388	-1.23995	0.000809854	UGT85A3	UDP-glucosyl transferase 85A3
AT3G17320	0.423504	-1.23955	0.000550897	FOA1	F-box and associated interaction domains-containing protein
AT5G04190	0.423996	-1.23788	0.0124467	PKS4	phytochrome kinase substrate 4
AT2G03020	0.424001	-1.23786	0.00107508	AT2G03020	Heat shock protein HSP20/alpha crystallin family
AT5G25310	0.424343	-1.2367	0.0469281	AT5G25310	Exostosin family protein
AT5G25880	0.424415	-1.23645	1.22469e-07	NADP-ME3	NADP-malic enzyme 3
AT2G37670	0.424594	-1.23584	0.00484283	AT2G37670	Transducin/WD40 repeat-like superfamily protein
AT5G42490	0.425367	-1.23322	0.00820564	AT5G42490	ATP binding microtubule motor family protein
AT1G23580	0.425506	-1.23275	1.26261e-11	AT1G23580	transmembrane protein, putative (Domain of unknown function DUF220)
AT1G68050	0.425726	-1.232	0.0413538	FKF1	flavin-binding, kelch repeat, f box 1
AT5G04660	0.425865	-1.23153	1.2207e-06	CYP77A4	cytochrome P450, family 77, subfamily A, polypeptide 4
AT4G28088	0.426041	-1.23094	0.000627987	AT4G28088	Low temperature and salt responsive protein family
AT4G14785	0.426188	-1.23044	0.00148966	SCRL23	SCR-like 23
AT3G13610	0.426361	-1.22985	5.31687e-06	AT3G13610	2-oxoglutarate (2OG) and Fe(II)-dependent oxygenase superfamily protein	✓
AT5G54320	0.426448	-1.22956	0.0149712	AT5G54320	hypothetical protein (DUF295)
AT4G24380	0.426562	-1.22917	1.32356e-05	AT4G24380	dihydrofolate reductase
AT2G03740	0.427011	-1.22766	3.04866e-23	AT2G03740	late embryogenesis abundant domain-containing protein / LEA domain-containing protein
AT4G32500	0.427065	-1.22747	1.37152e-10	KT5	K transporter 5
AT3G51070	0.427206	-1.227	0.00117472	AT3G51070	S-adenosyl-L-methionine-dependent methyltransferases superfamily protein
AT1G48590	0.427233	-1.22691	3.80601e-05	AT1G48590	Calcium-dependent lipid-binding (CaLB domain) family protein
AT1G23660	0.427398	-1.22635	6.24005e-16	AT1G23660	hypothetical protein (Domain of unknown function DUF220)
AT1G78940	0.427446	-1.22619	1.37238e-06	AT1G78940	kinase with adenine nucleotide alpha hydrolases-like domain-containing protein
AT2G07560	0.427447	-1.22618	5.06375e-06	HA6	H[ ]-ATPase 6
AT5G66300	0.42755	-1.22583	0.0016581	NAC105	NAC domain containing protein 105
AT5G01520	0.427753	-1.22515	2.95923e-05	AIRP2	RING/U-box superfamily protein
AT5G53520	0.428118	-1.22392	0.0409864	OPT8	oligopeptide transporter 8		✓	✓
AT4G34135	0.428222	-1.22357	3.23545e-05	UGT73B2	UDP-glucosyltransferase 73B2
AT3G13680	0.428255	-1.22346	0.039221	AT3G13680	F-box and associated interaction domains-containing protein
AT1G80840	0.42882	-1.22156	0.000128725	WRKY40	WRKY DNA-binding protein 40
AT5G23360	0.428886	-1.22133	5.89609e-06	AT5G23360	GRAM domain-containing protein / ABA-responsive protein-like protein
AT4G08550	0.428889	-1.22132	0.000401285	AT4G08550	electron carrier/ protein disulfide oxidoreductase
AT3G17530	0.429063	-1.22074	0.022641	AT3G17530	F-box and associated interaction domains-containing protein
AT4G20680	0.429095	-1.22063	0.00515752	AT4G20680	cysteine-rich repeat secretory protein, putative (DUF26)
AT2G37290	0.429437	-1.21948	1.38988e-06	AT2G37290	Ypt/Rab-GAP domain of gyp1p superfamily protein
AT3G03910	0.429489	-1.21931	3.21908e-08	GDH3	glutamate dehydrogenase 3
AT1G67110	0.429532	-1.21916	0.00126883	CYP735A2	cytochrome P450, family 735, subfamily A, polypeptide 2
AT4G08290	0.429678	-1.21867	5.66453e-05	UMAMIT20	nodulin MtN21 /EamA-like transporter family protein
AT1G70810	0.429816	-1.21821	0.000991988	AT1G70810	Calcium-dependent lipid-binding (CaLB domain) family protein
AT5G03250	0.429916	-1.21787	3.98448e-09	AT5G03250	Phototropic-responsive NPH3 family protein
AT1G05550	0.430006	-1.21757	8.71157e-06	AT1G05550	hypothetical protein (DUF295)
AT4G09190	0.430269	-1.21669	0.0305204	AT4G09190	F-box and associated interaction domains-containing protein
AT2G30630	0.430444	-1.2161	1.7205e-06	AT2G30630	P-loop containing nucleoside triphosphate hydrolases superfamily protein
AT1G77885	0.430538	-1.21579	0.000841582	AT1G77885	hypothetical protein
AT4G35670	0.431081	-1.21397	6.89337e-05	AT4G35670	Pectin lyase-like superfamily protein
AT3G24715	0.432003	-1.21089	0.000906	AT3G24715	kinase superfamily with octicosapeptide/Phox/Bem1p domain-containing protein
AT5G39420	0.432037	-1.21077	0.00304764	cdc2cAt	CDC2C
AT4G39590	0.432199	-1.21023	8.33739e-06	AT4G39590	Galactose oxidase/kelch repeat superfamily protein
AT4G05070	0.432543	-1.20908	0.00267092	AT4G05070	Wound-responsive family protein
AT2G18500	0.432623	-1.20882	0.000732709	OFP7	ovate family protein 7
AT3G01240	0.43274	-1.20843	0.0473536	AT3G01240	splicing regulatory glutamine/lysine-rich-like protein
AT4G00295	0.432773	-1.20832	0.00190651	AT4G00295	fringe-like protein
AT3G02480	0.432834	-1.20811	3.42673e-06	AT3G02480	Late embryogenesis abundant protein (LEA) family protein
AT4G04450	0.433228	-1.2068	2.65905e-05	WRKY42	WRKY family transcription factor
AT2G30290	0.433339	-1.20643	0.000413182	VSR2	VACUOLAR SORTING RECEPTOR 2
AT5G57380	0.433497	-1.20591	0.000276569	VIN3	Fibronectin type III domain-containing protein
AT1G10560	0.433698	-1.20524	0.00202887	PUB18	plant U-box 18
AT2G20470	0.433862	-1.20469	4.96448e-14	AT2G20470	AGC (cAMP-dependent, cGMP-dependent and protein kinase C) kinase family protein
AT4G26470	0.43387	-1.20467	0.000385981	AT4G26470	Calcium-binding EF-hand family protein					✓
AT2G31470	0.43387	-1.20467	0.000209845	DOR	F-box and associated interaction domains-containing protein
AT4G21600	0.433929	-1.20447	0.0333681	ENDO5	endonuclease 5
AT5G54240	0.433933	-1.20446	0.000210502	AT5G54240	membrane lipoprotein lipid attachment site-like protein, putative (DUF1223)
AT1G79800	0.43406	-1.20403	1.76263e-08	ENODL7	early nodulin-like protein 7
AT1G24220	0.434107	-1.20388	5.62436e-06	AT1G24220	paired amphipathic helix repeat-containing protein
AT1G22100	0.434182	-1.20363	0.000741096	AT1G22100	Inositol-pentakisphosphate 2-kinase family protein
AT2G31250	0.434371	-1.203	0.00300981	HEMA3	Glutamyl-tRNA reductase family protein
AT4G18190	0.4344	-1.2029	1.80748e-10	PUP6	purine permease 6
AT1G12070	0.434523	-1.2025	6.02697e-06	AT1G12070	Immunoglobulin E-set superfamily protein
AT2G45403	0.43479	-1.20161	0.031874	AT2G45403	hypothetical protein
AT1G61940	0.435028	-1.20082	0.00287833	TLP4	tubby like protein 4
AT5G13940	0.435417	-1.19953	0.00085377	AT5G13940	aminopeptidase
AT3G08190	0.435646	-1.19877	0.0233753
AT3G53510	0.435839	-1.19813	0.00128581	ABCG20	ABC-2 type transporter family protein
AT3G15870	0.435885	-1.19798	0.0124236	AT3G15870	Fatty acid desaturase family protein
AT1G02000	0.435916	-1.19788	2.9502e-06	GAE2	UDP-D-glucuronate 4-epimerase 2
AT5G01760	0.435958	-1.19774	6.27739e-06	AT5G01760	ENTH/VHS/GAT family protein
AT1G16290	0.435982	-1.19766	7.44493e-05	AT1G16290	transglycosylase
AT4G10440	0.435991	-1.19763	4.45268e-06	AT4G10440	S-adenosyl-L-methionine-dependent methyltransferases superfamily protein
AT5G54780	0.436109	-1.19724	0.00112288	AT5G54780	Ypt/Rab-GAP domain of gyp1p superfamily protein
AT5G62240	0.436537	-1.19582	0.00403923	AT5G62240	Cell cycle regulated microtubule associated protein
AT1G28500	0.436595	-1.19563	0.0137642	AT1G28500	hypothetical protein (DUF626)
AT4G26330	0.437172	-1.19373	0.0108546	UNE17	Subtilisin-like serine endopeptidase family protein
AT2G22030	0.437264	-1.19342	8.18501e-05	AT2G22030	Galactose oxidase/kelch repeat superfamily protein
AT3G23170	0.437348	-1.19315	1.52418e-05	AT3G23170	hypothetical protein
AT3G55590	0.437453	-1.1928	0.00345914	AT3G55590	Glucose-1-phosphate adenylyltransferase family protein
AT2G33160	0.437559	-1.19245	0.00183933	AT2G33160	glycoside hydrolase family 28 protein / polygalacturonase (pectinase) family protein
AT3G19090	0.437588	-1.19235	5.56606e-05	LARP6c	RNA-binding protein
AT1G66850	0.437704	-1.19197	1.01016e-07	AT1G66850	Bifunctional inhibitor/lipid-transfer protein/seed storage 2S albumin superfamily protein
AT1G60240	0.437731	-1.19188	4.60395e-05	AT1G60240	NAC (No Apical Meristem) domain transcriptional regulator superfamily protein
AT2G32470	0.437734	-1.19187	0.00137521	AT2G32470	F-box associated ubiquitination effector family protein
AT5G14895	0.437858	-1.19147	0.00182847	AT5G14895	NHL domain protein
AT5G65090	0.43874	-1.18856	2.64157e-05	BST1	DNAse I-like superfamily protein
AT3G56600	0.439883	-1.18481	0.00698677	AT3G56600	phosphatidylinositol 4-kinase gamma-like protein
AT1G30840	0.440148	-1.18394	3.18771e-06	PUP4	purine permease 4
AT3G17660	0.440263	-1.18356	0.000115502	AGD15	ARF-GAP domain 15
AT5G44265	0.440821	-1.18174	0.00188803	AT5G44265	Bifunctional inhibitor/lipid-transfer protein/seed storage 2S albumin superfamily protein
AT4G30670	0.440876	-1.18155	0.00237949	AT4G30670	Putative membrane lipoprotein
AT2G34370	0.441009	-1.18112	0.0479349	AT2G34370	Pentatricopeptide repeat (PPR) superfamily protein
AT5G07170	0.44101	-1.18112	0.0246781	AT5G07170	Cell cycle regulated microtubule associated protein
AT5G15190	0.441195	-1.18051	6.48406e-05	AT5G15190	hypothetical protein
AT4G25000	0.44121	-1.18046	9.99271e-06	AMY1	alpha-amylase-like protein
AT4G14368	0.441305	-1.18015	0.00109883	AT4G14368	Regulator of chromosome condensation (RCC1) family protein
AT3G03510	0.441351	-1.18	0.0069584	AT3G03510	Phototropic-responsive NPH3 family protein
AT4G24580	0.441354	-1.17999	5.78578e-05	REN1	Rho GTPase activation protein (RhoGAP) with PH domain-containing protein
AT1G07135	0.441547	-1.17936	6.97522e-08	AT1G07135	glycine-rich protein
AT4G28703	0.442032	-1.17778	0.00301466	AT4G28703	RmlC-like cupins superfamily protein
AT1G04150	0.442055	-1.1777	0.000184757	AT1G04150	C2 calcium/lipid-binding plant phosphoribosyltransferase family protein
AT3G18360	0.442084	-1.17761	6.68689e-08	AT3G18360	VQ motif-containing protein
AT1G30800	0.442137	-1.17743	0.00100454	AT1G30800	Fasciclin-like arabinogalactan family protein
AT4G01575	0.442251	-1.17706	0.00321255	AT4G01575	serine protease inhibitor, Kazal-type family protein
AT1G27860	0.442388	-1.17662	0.0126499	AT1G27860	hypothetical protein (DUF626)
AT5G62310	0.442468	-1.17636	1.70368e-06	IRE	AGC (cAMP-dependent, cGMP-dependent and protein kinase C) kinase family protein
AT1G07850	0.442732	-1.17549	0.00029292	AT1G07850	transferring glycosyl group transferase (DUF604)
AT5G62280	0.442851	-1.17511	0.00275033	AT5G62280	DUF1442 family protein (DUF1442)
AT5G61360	0.442921	-1.17488	0.00195729	AT5G61360	hypothetical protein
AT3G13898	0.443024	-1.17454	0.0125219	AT3G13898	EPIDERMAL PATTERNING FACTOR-like protein
AT1G17030	0.443342	-1.17351	1.98448e-07	AT1G17030	hypothetical protein
AT1G54560	0.443384	-1.17337	0.000385981	XIE	Myosin family protein with Dil domain-containing protein				✓
AT1G05020	0.443468	-1.1731	4.01085e-06	AT1G05020	ENTH/ANTH/VHS superfamily protein
AT1G20080	0.443671	-1.17244	2.29108e-05	SYTB	Calcium-dependent lipid-binding (CaLB domain) family protein
AT5G41730	0.443689	-1.17238	0.0248457	AT5G41730	Protein kinase family protein
AT4G25100	0.443751	-1.17218	0.00256687	FSD1	Fe superoxide dismutase 1	✓
AT1G22010	0.443929	-1.1716	0.000115679	AT1G22010	hypothetical protein
AT5G46240	0.444042	-1.17123	1.23437e-08	KAT1	1
AT4G16160	0.444062	-1.17117	4.61325e-08	ATOEP16-2	Mitochondrial import inner membrane translocase subunit Tim17/Tim22/Tim23 family protein
AT1G72980	0.444392	-1.1701	0.000899164	LBD7	LOB domain-containing protein 7
AT2G06995	0.444665	-1.16921	0.00821196
AT4G34210	0.444727	-1.16901	0.0240613	SK11	SKP1-like 11
AT1G78760	0.444865	-1.16856	0.0149642	AT1G78760	F-box/RNI-like superfamily protein
AT3G02040	0.445111	-1.16776	7.23572e-07	SRG3	senescence-related gene 3
AT2G21187	0.445139	-1.16767	1.69793e-06	AT2G21187	Natural antisense transcript overlaps with AT2G21185
AT5G04340	0.445516	-1.16645	3.02668e-06	ZAT6	6
AT1G64320	0.446218	-1.16418	0.00473461	AT1G64320	myosin heavy chain-like protein
AT2G15535	0.446256	-1.16406	0.0249898	LCR10	low-molecular-weight cysteine-rich 10
AT2G18470	0.446993	-1.16167	0.000617794	PERK4	roline-rich extensin-like receptor kinase 4
AT4G32510	0.447118	-1.16127	2.42645e-08	AT4G32510	HCO3- transporter family
AT2G32670	0.44714	-1.1612	7.91825e-06	VAMP725	vesicle-associated membrane protein 725
AT3G25265	0.447403	-1.16035	2.2724e-06	LCR4	low-molecular-weight cysteine-rich 4
AT5G45875	0.447739	-1.15927	0.000206151	SCRL27	SCR-like 27
AT5G43340	0.447767	-1.15918	3.7816e-09	PHT1;6	phosphate transporter 1;6
AT4G01600	0.44784	-1.15894	0.00175422	AT4G01600	GRAM domain family protein
AT4G36070	0.447967	-1.15854	0.0394445	CPK18	calcium-dependent protein kinase 18
AT5G48780	0.448135	-1.158	0.00280374	AT5G48780	disease resistance protein (TIR-NBS class)
AT3G60100	0.448266	-1.15757	2.8522e-05	CSY5	citrate synthase 5
AT1G08340	0.44962	-1.15322	1.15162e-10	AT1G08340	Rho GTPase activating protein with PAK-box/P21-Rho-binding domain-containing protein
AT4G27590	0.450227	-1.15128	0.000636115	AT4G27590	Heavy metal transport/detoxification superfamily protein
AT1G60570	0.450578	-1.15015	0.00534209	AT1G60570	Galactose oxidase/kelch repeat superfamily protein
AT1G69540	0.450615	-1.15003	9.17081e-05	AGL94	AGAMOUS-like 94		✓
AT4G01930	0.45063	-1.14998	0.0321407	AT4G01930	Cysteine/Histidine-rich C1 domain family protein
AT3G59455	0.450755	-1.14958	8.19585e-05	AT3G59455	Bifunctional inhibitor/lipid-transfer protein/seed storage 2S albumin superfamily protein
AT3G50570	0.450918	-1.14906	5.17509e-14	AT3G50570	hydroxyproline-rich glycoprotein family protein
AT3G20300	0.45125	-1.148	2.65262e-05	AT3G20300	extracellular ligand-gated ion channel protein (DUF3537)
AT3G04620	0.45145	-1.14736	1.38546e-07	DAN1	Alba DNA/RNA-binding protein		✓	✓	✓
AT4G15765	0.451939	-1.1458	0.0295406	AT4G15765	FAD/NAD(P)-binding oxidoreductase family protein
AT4G11280	0.452021	-1.14554	1.66201e-11	ACS6	1-aminocyclopropane-1-carboxylic acid (acc) synthase 6
AT4G30270	0.452042	-1.14547	7.31118e-12	XTH24	xyloglucan endotransglucosylase/hydrolase 24							✓
AT5G59820	0.452113	-1.14525	8.67464e-06	RHL41	C2H2-type zinc finger family protein
AT1G01355	0.452407	-1.14431	0.0393374	AT1G01355	Putative endonuclease or glycosyl hydrolase
AT2G40000	0.452489	-1.14405	7.58521e-05	HSPRO2	ortholog of sugar beet HS1 PRO-1 2
AT1G51420	0.452502	-1.144	0.000839772	SPP1	sucrose-phosphatase 1
AT5G44400	0.452854	-1.14288	4.52004e-09	AT5G44400	FAD-binding Berberine family protein
AT1G12080	0.453006	-1.1424	4.19015e-05	AT1G12080	Vacuolar calcium-binding protein-like protein
AT2G16750	0.453166	-1.14189	1.0712e-05	AT2G16750	kinase with adenine nucleotide alpha hydrolases-like domain-containing protein
AT1G79450	0.453189	-1.14182	6.50147e-05	ALIS5	ALA-interacting subunit 5
AT3G17220	0.453758	-1.14001	0.00025373	PMEI2	pectin methylesterase inhibitor 2				✓
AT5G05850	0.453775	-1.13995	4.17343e-08	PIRL1	plant intracellular ras group-related LRR 1		✓
AT5G38200	0.454077	-1.13899	0.00054088	AT5G38200	Class I glutamine amidotransferase-like superfamily protein
AT3G29040	0.454498	-1.13765	0.000599184	AT3G29040	cysteine-rich repeat secretory protein, putative (DUF26)
AT1G11740	0.454698	-1.13702	0.00741671	AT1G11740	ankyrin repeat family protein
AT4G39000	0.454829	-1.1366	0.00340439	GH9B17	glycosyl hydrolase 9B17
AT1G15350	0.454867	-1.13648	0.000187672	AT1G15350	DUF4050 family protein
AT5G54010	0.454918	-1.13632	1.5174e-14	AT5G54010	UDP-Glycosyltransferase superfamily protein
AT4G31380	0.454939	-1.13626	0.00413528	FLP1	flowering-promoting factor-like protein
AT3G28570	0.455193	-1.13545	0.000263234	AT3G28570	P-loop containing nucleoside triphosphate hydrolases superfamily protein
AT2G18460	0.455295	-1.13513	0.000120132	LCV3	like COV 3
AT1G55570	0.455352	-1.13495	0.001219	sks12	SKU5 similar 12
AT3G03540	0.455641	-1.13403	1.81631e-10	NPC5	non-specific phospholipase C5
AT1G23600	0.455643	-1.13402	1.89075e-10	AT1G23600	OBP32pep protein, putative (Domain of unknown function DUF220)
AT4G14550	0.455771	-1.13362	0.0213509	IAA14	indole-3-acetic acid inducible 14
AT2G19400	0.455897	-1.13322	3.49274e-05	AT2G19400	AGC (cAMP-dependent, cGMP-dependent and protein kinase C) kinase family protein
AT1G62690	0.456198	-1.13227	0.0210596	AT1G62690	hypothetical protein
AT1G13950	0.456221	-1.13219	1.96151e-06	ELF5A-1	eukaryotic elongation factor 5A-1
AT3G44260	0.457048	-1.12958	4.56105e-10	CAF1a	Polynucleotidyl transferase, ribonuclease H-like superfamily protein
ATMG01370	0.457285	-1.12884	0.0479654	ORF111D	transmembrane protein
AT5G14990	0.457455	-1.1283	0.0272765	AT5G14990	WPP domain associated protein
AT3G21970	0.457492	-1.12818	0.000372139	AT3G21970	cysteine-rich repeat secretory protein, putative (DUF26)
AT4G22960	0.457543	-1.12802	3.30578e-07	AT4G22960	FAM63A-like protein (DUF544)
AT5G66150	0.457703	-1.12752	0.00137683	AT5G66150	Glycosyl hydrolase family 38 protein
AT5G48543	0.457732	-1.12742	0.000142871	LCR1	low-molecular-weight cysteine-rich 1
AT5G17090	0.457816	-1.12716	9.01305e-06	AT5G17090	Cystatin/monellin superfamily protein
AT3G47660	0.457832	-1.12711	0.0025903	AT3G47660	Regulator of chromosome condensation (RCC1) family protein
AT2G19800	0.457938	-1.12677	0.000870933	MIOX2	myo-inositol oxygenase 2
AT2G19610	0.458056	-1.1264	0.000457833	AT2G19610	RING/U-box superfamily protein
AT1G23690	0.458118	-1.12621	7.10728e-08	AT1G23690	hypothetical protein (Domain of unknown function DUF220)
AT4G07960	0.458452	-1.12516	9.225e-05	CSLC12	Cellulose-synthase-like C12
AT3G19930	0.458856	-1.12389	1.19406e-06	STP4	sugar transporter 4
AT3G55840	0.459032	-1.12333	0.0222758	AT3G55840	Hs1pro-1 protein
AT1G69160	0.459174	-1.12289	0.000473681	AT1G69160	suppressor
AT3G01250	0.459244	-1.12267	0.00135968	AT3G01250	transmembrane protein
AT1G72960	0.459451	-1.12202	1.06658e-06	AT1G72960	Root hair defective 3 GTP-binding protein (RHD3)
AT3G21700	0.459498	-1.12187	0.00132503	SGP2	Ras-related small GTP-binding family protein
AT3G22050	0.45967	-1.12133	0.00442519	AT3G22050	cysteine-rich repeat secretory protein, putative (DUF26)
AT5G24270	0.459914	-1.12056	0.000459713	SOS3	Calcium-binding EF-hand family protein
AT4G09984	0.459951	-1.12045	0.0021778	LCR34	low-molecular-weight cysteine-rich 34
AT2G26695	0.459996	-1.12031	0.000157637	AT2G26695	Ran BP2/NZF zinc finger-like superfamily protein
AT1G78720	0.460038	-1.12018	0.00280149	AT1G78720	SecY protein transport family protein
AT1G04090	0.460305	-1.11934	1.00677e-05	AT1G04090	vacuolar sorting-associated protein (DUF946)
AT1G09930	0.460789	-1.11782	7.13018e-07	OPT2	oligopeptide transporter 2
AT5G66690	0.460878	-1.11754	6.91079e-05	UGT72E2	UDP-Glycosyltransferase superfamily protein
AT3G04640	0.460942	-1.11734	1.70469e-05	AT3G04640	glycine-rich protein
AT5G16410	0.461329	-1.11613	0.0442309	AT5G16410	HXXXD-type acyl-transferase family protein
AT2G42380	0.461905	-1.11433	2.48214e-05	BZIP34	Basic-leucine zipper (bZIP) transcription factor family protein		✓
AT1G67810	0.462069	-1.11382	0.00232464	SUFE2	sulfur E2
AT1G07476	0.462764	-1.11165	0.0254113	AT1G07476	transmembrane protein
AT1G32300	0.46297	-1.11101	0.00363221	GulLO1	D-arabinono-1,4-lactone oxidase family protein
AT3G13850	0.463018	-1.11086	0.00489865	LBD22	LOB domain-containing protein 22
AT1G23730	0.463141	-1.11048	4.30682e-09	BCA3	beta carbonic anhydrase 3
AT2G13570	0.463748	-1.10859	0.000355134	NF-YB7	nuclear factor Y, subunit B7
AT3G46770	0.464027	-1.10772	7.65746e-07	AT3G46770	AP2/B3-like transcriptional factor family protein
AT3G58860	0.464049	-1.10765	0.0394882	AT3G58860	F-box/RNI-like superfamily protein
AT5G15430	0.464422	-1.10649	0.0474705	AT5G15430	Plant calmodulin-binding protein-like protein
AT5G55930	0.464645	-1.1058	0.000685637	OPT1	oligopeptide transporter 1
AT3G27710	0.464726	-1.10555	0.00387904	ARI3	RING/U-box superfamily protein
AT3G62860	0.46476	-1.10544	1.09333e-09	AT3G62860	alpha/beta-Hydrolases superfamily protein
AT1G63206	0.465017	-1.10465	0.0368062	AT1G63206	Cystatin/monellin superfamily protein
AT3G09550	0.465189	-1.10411	0.00190045	AT3G09550	Ankyrin repeat family protein
AT1G61630	0.465208	-1.10405	9.44759e-06	ENT7	equilibrative nucleoside transporter 7
AT1G54280	0.465483	-1.1032	0.00210569	AT1G54280	ATPase E1-E2 type family protein / haloacid dehalogenase-like hydrolase family protein				✓
AT1G21010	0.465754	-1.10236	0.00215792	AT1G21010	poly polymerase
AT1G69900	0.466038	-1.10148	0.031652	AT1G69900	Actin cross-linking protein
AT3G22860	0.466089	-1.10132	0.000191427	TIF3C2	eukaryotic translation initiation factor 3 subunit C2
AT1G69180	0.466146	-1.10115	9.8254e-10	CRC	Plant-specific transcription factor YABBY family protein
AT4G12100	0.466574	-1.09982	0.00245153	AT4G12100	Cullin family protein
AT2G34870	0.466776	-1.0992	0.000277356	MEE26	hydroxyproline-rich glycoprotein family protein
AT3G27810	0.466848	-1.09897	0.00167263	MYB21	myb domain protein 21
AT4G18900	0.467158	-1.09802	0.00125153	AT4G18900	Transducin/WD40 repeat-like superfamily protein
AT1G48940	0.467196	-1.0979	5.73118e-07	ENODL6	early nodulin-like protein 6
AT5G42120	0.467231	-1.09779	0.00214964	AT5G42120	Concanavalin A-like lectin protein kinase family protein
AT1G24140	0.467301	-1.09758	0.0029445	AT1G24140	Matrixin family protein
AT1G23670	0.467426	-1.09719	1.73649e-12	AT1G23670	OBP32pep protein, putative (DUF220)
AT3G58360	0.468076	-1.09519	0.00388625	AT3G58360	TRAF-like family protein
AT1G63190	0.468105	-1.0951	0.0198673	AT1G63190	Cystatin/monellin superfamily protein
AT5G52330	0.468166	-1.09491	5.26443e-07	AT5G52330	TRAF-like superfamily protein
AT5G17540	0.468862	-1.09277	6.03757e-05	AT5G17540	HXXXD-type acyl-transferase family protein
AT2G40180	0.468887	-1.09269	0.00237949	PP2C5	phosphatase 2C5
AT2G19500	0.468912	-1.09261	4.34906e-05	CKX2	cytokinin oxidase 2
AT3G13065	0.469094	-1.09205	0.00209754	SRF4	STRUBBELIG-receptor family 4
AT5G07600	0.469391	-1.09114	1.20053e-09	AT5G07600	Oleosin family protein
AT3G11930	0.469489	-1.09084	1.09004e-06	AT3G11930	Adenine nucleotide alpha hydrolases-like superfamily protein
AT5G51210	0.469574	-1.09058	0.00841604	OLEO3	oleosin3
AT5G13130	0.469651	-1.09034	0.000693184	AT5G13130	Histidine kinase-, DNA gyrase B-, and HSP90-like ATPase family protein
AT3G22910	0.469674	-1.09027	0.00229282	AT3G22910	ATPase E1-E2 type family protein / haloacid dehalogenase-like hydrolase family protein
AT5G50930	0.469905	-1.08956	0.000856168	AT5G50930	Histone superfamily protein
AT5G05040	0.470442	-1.08791	0.0161712	AT5G05040	Cystatin/monellin superfamily protein
AT3G45480	0.470663	-1.08723	0.00270296	AT3G45480	RING/U-box protein with C6HC-type zinc finger
AT5G53590	0.470691	-1.08715	3.85453e-09	AT5G53590	SAUR-like auxin-responsive protein family
AT2G32460	0.470805	-1.0868	4.91305e-05	MYB101	myb domain protein 101		✓	✓
AT3G55100	0.47095	-1.08635	3.7227e-07	ABCG17	ABC-2 type transporter family protein
AT1G32170	0.471049	-1.08605	7.62356e-06	XTH30	xyloglucan endotransglucosylase/hydrolase 30
AT1G04880	0.471069	-1.08599	4.14637e-08	AT1G04880	HMG (high mobility group) box protein with ARID/BRIGHT DNA-binding domain-containing protein				✓
AT1G23420	0.471414	-1.08493	1.33497e-05	INO	Plant-specific transcription factor YABBY family protein
AT2G18420	0.471457	-1.0848	2.20987e-05	AT2G18420	Gibberellin-regulated family protein
AT1G01500	0.471633	-1.08426	6.46435e-05	AT1G01500	Erythronate-4-phosphate dehydrogenase family protein
AT2G43960	0.471644	-1.08423	0.00161351	AT2G43960	SWAP (Suppressor-of-White-APricot)/surp domain-containing protein
AT3G08315	0.472005	-1.08312	0.00137069
AT2G24550	0.472008	-1.08312	0.00157648	AT2G24550	major centromere autoantigen B-like protein
AT3G50750	0.472416	-1.08187	0.000559166	BEH1	BES1/BZR1 homolog 1
AT3G23840	0.472575	-1.08138	1.15371e-12	AT3G23840	HXXXD-type acyl-transferase family protein		✓
AT1G32450	0.472618	-1.08125	0.000111976	NRT1.5	nitrate transporter 1.5
AT1G79360	0.472743	-1.08087	4.60725e-07	OCT2	organic cation/carnitine transporter 2
AT4G10310	0.472835	-1.08059	0.00203676	HKT1	high-affinity K transporter 1
AT5G39493	0.472836	-1.08059	3.50081e-05	AT5G39493	Plant self-incompatibility protein S1 family
AT4G16008	0.472905	-1.08038	0.0020623	AT4G16008	hypothetical protein
AT1G51640	0.473076	-1.07986	0.0200379	EXO70G2	exocyst subunit exo70 family protein G2
AT4G37580	0.473253	-1.07931	0.0226306	HLS1	Acyl-CoA N-acyltransferases (NAT) superfamily protein
AT1G32320	0.473334	-1.07907	0.0328587	MKK10	MAP kinase kinase 10
AT1G61080	0.47357	-1.07835	0.00543742	AT1G61080	Hydroxyproline-rich glycoprotein family protein
AT1G18300	0.473891	-1.07737	6.4097e-08	NUDT4	nudix hydrolase homolog 4
AT1G07645	0.474346	-1.07599	0.00183909	DSI-1VOC	dessication-induced 1VOC superfamily protein
AT1G71370	0.474871	-1.07439	0.00525093	AT1G71370	DEA(D/H)-box RNA helicase family protein
AT2G24210	0.47498	-1.07406	0.0058699	TPS10	terpene synthase 10
AT1G23070	0.475079	-1.07376	0.00196144	AT1G23070	organic solute transporter ostalpha protein (DUF300)
AT4G36600	0.475193	-1.07341	0.00244168	AT4G36600	Late embryogenesis abundant (LEA) protein
AT3G07350	0.475416	-1.07274	0.0302813	AT3G07350	sulfate/thiosulfate import ATP-binding protein, putative (DUF506)
AT3G20520	0.475508	-1.07246	1.24677e-08	SVL3	SHV3-like 3
AT5G46960	0.475553	-1.07232	0.0214458	AT5G46960	Plant invertase/pectin methylesterase inhibitor superfamily protein
AT1G44542	0.47569	-1.07191	0.00245485	AT1G44542	Cyclase family protein
AT5G57190	0.475794	-1.07159	0.0116622	PSD2	phosphatidylserine decarboxylase 2
AT4G10603	0.475822	-1.07151	1.2815e-05	AT4G10603	S locus-related glycoprotein 1 (SLR1) binding pollen coat protein family
AT2G20700	0.476501	-1.06945	8.34235e-05	LLG2	LORELEI-LIKE-GPI ANCHORED PROTEIN 2
AT4G27790	0.476587	-1.06919	0.00028168	AT4G27790	Calcium-binding EF hand family protein
AT3G25050	0.476888	-1.06828	1.40782e-09	XTH3	xyloglucan endotransglucosylase/hydrolase 3
AT1G29010	0.476993	-1.06796	0.00194189	AT1G29010	verprolin
AT1G11510	0.477168	-1.06743	0.00728007	AT1G11510	DNA-binding storekeeper protein-related transcriptional regulator
AT4G33070	0.477476	-1.0665	1.78959e-07	AT4G33070	Thiamine pyrophosphate dependent pyruvate decarboxylase family protein
AT3G28750	0.47749	-1.06646	0.00119535	AT3G28750	hypothetical protein
AT2G38400	0.477561	-1.06624	0.000907878	AGT3	alanine:glyoxylate aminotransferase 3
AT3G25290	0.477974	-1.065	1.43153e-05	AT3G25290	Auxin-responsive family protein
AT5G28470	0.478053	-1.06476	4.08321e-09	AT5G28470	Major facilitator superfamily protein				✓
AT3G23270	0.478093	-1.06464	0.00508991	AT3G23270	Regulator of chromosome condensation (RCC1) family with FYVE zinc finger domain-containing protein
AT1G63180	0.478373	-1.06379	5.38265e-08	UGE3	UDP-D-glucose/UDP-D-galactose 4-epimerase 3		✓
AT4G38870	0.478692	-1.06283	0.0205825	AT4G38870	F-box and associated interaction domains-containing protein
AT3G14520	0.478975	-1.06198	0.0157676	AT3G14520	Terpenoid cyclases/Protein prenyltransferases superfamily protein
AT2G31100	0.479074	-1.06168	0.00741803	AT2G31100	alpha/beta-Hydrolases superfamily protein
AT3G11680	0.479084	-1.06165	0.00707599	AT3G11680	aluminum activated malate transporter family protein
AT3G28230	0.479221	-1.06124	0.0101708	AT3G28230	something about silencing protein
AT1G13150	0.479367	-1.0608	0.00019457	CYP86C4	cytochrome P450, family 86, subfamily C, polypeptide 4
AT1G27040	0.479503	-1.06039	5.16776e-05	AT1G27040	Major facilitator superfamily protein
AT2G40610	0.47951	-1.06037	0.000178143	EXPA8	expansin A8							✓
AT3G29575	0.479715	-1.05975	4.86359e-07	AFP3	ABI five binding protein 3
AT2G31770	0.479718	-1.05974	0.00322523	ARI9	RING/U-box superfamily protein
AT4G25150	0.47975	-1.05965	0.000106664	AT4G25150	HAD superfamily, subfamily IIIB acid phosphatase
AT1G08730	0.479931	-1.0591	0.000438849	XIC	Myosin family protein with Dil domain-containing protein				✓
AT2G42475	0.48018	-1.05835	0.0057171	AT2G42475	MATH domain/coiled-coil protein
AT3G60140	0.480186	-1.05833	0.0446528	DIN2	Glycosyl hydrolase superfamily protein
AT5G19600	0.480243	-1.05816	0.000160017	SULTR3;5	sulfate transporter 3;5
AT3G11330	0.480358	-1.05782	7.73828e-15	PIRL9	plant intracellular ras group-related LRR 9		✓
AT5G20410	0.480373	-1.05777	0.000212196	MGD2	monogalactosyldiacylglycerol synthase 2
AT2G47560	0.480409	-1.05767	0.0182801	AT2G47560	RING/U-box superfamily protein
AT5G25830	0.480911	-1.05616	2.89818e-06	GATA12	GATA transcription factor 12
AT1G23590	0.480957	-1.05602	5.1582e-12	AT1G23590	OBP32pep protein, putative (Domain of unknown function DUF220)
AT3G54990	0.481043	-1.05576	0.022343	SMZ	Integrase-type DNA-binding superfamily protein
AT4G34131	0.4815	-1.05439	0.0283664	UGT73B3	UDP-glucosyl transferase 73B3
AT2G29950	0.481565	-1.0542	0.00894172	ELF4-L1	ELF4-like 1
AT4G25950	0.481579	-1.05415	1.39758e-05	VATG3	vacuolar ATP synthase G3
AT5G20230	0.481965	-1.053	0.00060623	BCB	blue-copper-binding protein
AT1G30740	0.482089	-1.05263	0.0211727	AT1G30740	FAD-binding Berberine family protein
AT1G06080	0.482363	-1.05181	1.80637e-08	ADS1	delta 9 desaturase 1
AT2G23970	0.482466	-1.0515	8.9951e-05	AT2G23970	Class I glutamine amidotransferase-like superfamily protein
AT1G07795	0.482552	-1.05124	0.0001098	AT1G07795	forkhead box protein G1
AT1G32928	0.482639	-1.05098	0.0055446	AT1G32928	Avr9/Cf-9 rapidly elicited protein
AT3G22360	0.482646	-1.05096	0.00210827	AOX1B	alternative oxidase 1B
AT1G71140	0.482657	-1.05093	0.0030576	AT1G71140	MATE efflux family protein
AT1G49920	0.482905	-1.05019	3.73943e-05	AT1G49920	MuDR family transposase
ATMG00660	0.483031	-1.04981	0.00618629	ORF149	hypothetical protein
AT1G73500	0.483067	-1.04971	0.00107508	MKK9	MAP kinase kinase 9
AT4G27420	0.483171	-1.04939	7.12854e-07	ABCG9	ABC-2 type transporter family protein
AT4G21010	0.48335	-1.04886	0.0460646	AT4G21010	Transcription initiation factor TFIIE, beta subunit
AT2G03830	0.483699	-1.04782	0.0018401	RGF8	root meristem growth factor
AT5G57500	0.484056	-1.04675	0.0270122	AT5G57500	Galactosyltransferase family protein
AT1G73010	0.484065	-1.04673	1.35244e-08	PS2	inorganic pyrophosphatase 1
AT1G05290	0.486152	-1.04052	0.0041971	AT1G05290	CCT motif family protein
AT5G23350	0.486273	-1.04016	0.00355781	AT5G23350	GRAM domain protein/ABA-responsive-like protein
AT1G80440	0.486329	-1.04	0.00838669	AT1G80440	Galactose oxidase/kelch repeat superfamily protein
AT1G15990	0.486428	-1.0397	0.0283218	CNGC7	cyclic nucleotide gated channel 7				✓
AT4G34250	0.486752	-1.03874	0.00521044	KCS16	3-ketoacyl-CoA synthase 16
AT1G75300	0.487124	-1.03764	0.000822075	AT1G75300	NmrA-like negative transcriptional regulator family protein
AT2G42720	0.487136	-1.0376	0.00355792	AT2G42720	FBD, F-box, Skp2-like and Leucine Rich Repeat domains containing protein
AT1G24570	0.487152	-1.03755	0.00338326	AT1G24570	transmembrane protein, putative (DUF707)
AT3G23860	0.487657	-1.03606	0.00265155	AT3G23860	GTP-binding protein-like protein
AT2G42480	0.488216	-1.03441	0.00113702	AT2G42480	MATH domain/coiled-coil protein
AT5G13700	0.488453	-1.03371	4.29476e-08	PAO1	polyamine oxidase 1
AT5G01830	0.488706	-1.03296	0.00070593	SAUR21	ARM repeat superfamily protein
AT5G06270	0.488725	-1.03291	4.29476e-08	AT5G06270	hypothetical protein
AT1G49120	0.488841	-1.03256	0.0378488	CRF9	Integrase-type DNA-binding superfamily protein
AT3G15500	0.488859	-1.03251	0.0117833	NAC3	NAC domain containing protein 3
AT2G27080	0.489157	-1.03163	0.00028132	AT2G27080	Late embryogenesis abundant (LEA) hydroxyproline-rich glycoprotein family
AT3G02030	0.489325	-1.03113	2.63365e-06	AT3G02030	transferase
AT5G49665	0.489357	-1.03104	0.013067	AT5G49665	Zinc finger (C3HC4-type RING finger) family protein
AT5G49850	0.489491	-1.03065	0.0243514	AT5G49850	Mannose-binding lectin superfamily protein
AT1G47980	0.489515	-1.03057	8.4051e-14	AT1G47980	desiccation-like protein
AT5G65205	0.489541	-1.0305	6.03757e-05	AT5G65205	NAD(P)-binding Rossmann-fold superfamily protein
AT5G39865	0.489877	-1.02951	0.0236681	AT5G39865	Glutaredoxin family protein
AT3G14780	0.48991	-1.02941	0.000374748	AT3G14780	callose synthase
AT4G20460	0.490077	-1.02892	1.27368e-07	AT4G20460	NAD(P)-binding Rossmann-fold superfamily protein
AT2G01340	0.490179	-1.02862	0.0177866	At17.1	plastid movement impaired protein
AT4G21490	0.490905	-1.02648	1.26666e-05	NDB3	NAD(P)H dehydrogenase B3
AT5G07520	0.491046	-1.02607	1.90333e-08	GRP18	glycine-rich protein 18
AT4G26830	0.491204	-1.02561	4.64073e-06	AT4G26830	O-Glycosyl hydrolases family 17 protein
AT3G48010	0.49199	-1.0233	0.00831583	CNGC16	cyclic nucleotide-gated channel 16
AT2G05160	0.492549	-1.02166	9.75689e-08	AT2G05160	CCCH-type zinc fingerfamily protein with RNA-binding domain-containing protein
AT5G06930	0.49258	-1.02157	2.27777e-07	AT5G06930	nucleolar-like protein
AT4G16620	0.492677	-1.02129	6.98873e-06	UMAMIT8	nodulin MtN21 /EamA-like transporter family protein
AT5G64820	0.492816	-1.02088	0.0286627	AT5G64820	transmembrane protein
AT5G13490	0.492881	-1.02069	1.47316e-05	AAC2	ADP/ATP carrier 2
AT1G13140	0.492945	-1.0205	1.1468e-12	CYP86C3	cytochrome P450, family 86, subfamily C, polypeptide 3
AT5G46770	0.492981	-1.0204	0.0405887	AT5G46770	hypothetical protein
AT4G32460	0.492996	-1.02035	1.45271e-06	AT4G32460	choice-of-anchor C domain protein, putative (Protein of unknown function, DUF642)
AT2G16450	0.493046	-1.02021	0.00213626	AT2G16450	F-box and associated interaction domains-containing protein
AT1G13990	0.493199	-1.01976	5.60001e-08	AT1G13990	plant/protein
AT1G55560	0.493837	-1.01789	0.00277153	sks14	SKU5 similar 14
AT1G23645	0.494149	-1.01698	0.00960973	AT1G23645	hypothetical protein
AT4G31020	0.494307	-1.01652	8.66921e-06	AT4G31020	alpha/beta-Hydrolases superfamily protein
AT5G56570	0.49443	-1.01616	0.0347537	AT5G56570	Leucine-rich repeat (LRR) family protein
AT2G26530	0.494897	-1.0148	0.0011301	AR781	AR781, pheromone receptor-like protein (DUF1645)
AT2G48080	0.494912	-1.01476	0.0140114	AT2G48080	oxidoreductase, 2OG-Fe(II) oxygenase family protein
AT1G22460	0.49514	-1.01409	8.94957e-06	AT1G22460	O-fucosyltransferase family protein
AT2G37750	0.495369	-1.01342	0.000115502	AT2G37750	hypothetical protein
AT3G17790	0.495784	-1.01222	0.00014709	PAP17	purple acid phosphatase 17	✓
AT1G70790	0.49582	-1.01211	0.000159747	AT1G70790	Calcium-dependent lipid-binding (CaLB domain) family protein
AT2G48030	0.495924	-1.01181	1.43337e-06	AT2G48030	DNAse I-like superfamily protein
AT3G46620	0.49595	-1.01173	6.17134e-10	RDUF1	zinc finger (C3HC4-type RING finger) family protein
AT2G02240	0.495966	-1.01169	0.0056737	MEE66	F-box family protein
AT4G00390	0.496043	-1.01146	0.000717126	AT4G00390	DNA-binding storekeeper protein-related transcriptional regulator
AT5G06520	0.496047	-1.01145	0.000841582	AT5G06520	SWAP (Suppressor-of-White-APricot)/surp domain-containing protein
AT3G15900	0.496299	-1.01072	3.06752e-08	AT3G15900	homoserine O-acetyltransferase
AT1G80160	0.496416	-1.01038	0.000295612	GLYI7	Lactoylglutathione lyase / glyoxalase I family protein
AT5G39610	0.496667	-1.00965	0.00726925	NAC6	NAC domain containing protein 6	✓
AT4G14560	0.496674	-1.00963	1.76383e-06	IAA1	indole-3-acetic acid inducible
AT1G23800	0.496818	-1.00921	1.99742e-05	ALDH2B7	aldehyde dehydrogenase 2B7
AT1G43640	0.496871	-1.00906	0.000341798	TLP5	tubby like protein 5
AT2G21720	0.497116	-1.00834	0.00661437	AT2G21720	ArgH (DUF639)
AT3G11430	0.49716	-1.00822	0.0118409	GPAT5	glycerol-3-phosphate acyltransferase 5
AT4G01230	0.497214	-1.00806	3.25095e-06	AT4G01230	Reticulon family protein
AT2G37620	0.497692	-1.00668	6.28816e-06	ACT1	actin 1
AT2G41990	0.497718	-1.0066	1.15441e-08	AT2G41990	late embryogenesis abundant protein
AT5G25290	0.498116	-1.00545	0.0219894	AT5G25290	F-box protein (DUF295)
AT1G29230	0.498175	-1.00528	0.00267619	CIPK18	CBL-interacting protein kinase 18
AT1G64740	0.498285	-1.00496	0.00011747	TUA1	alpha-1 tubulin
AT5G59320	0.498721	-1.00369	3.30886e-07	LTP3	lipid transfer protein 3
AT1G31740	0.49885	-1.00332	0.0118416	BGAL15	beta-galactosidase 15
AT3G55890	0.498899	-1.00318	0.00292028	AT3G55890	Yippee family putative zinc-binding protein
AT4G24026	0.498914	-1.00314	0.0309767	AT4G24026	hypothetical protein
AT2G33750	0.499302	-1.00202	0.0337898	PUP2	purine permease 2
AT1G22550	0.499493	-1.00146	0.00442519	AT1G22550	Major facilitator superfamily protein
AT3G44230	0.499852	-1.00043	0.0355996	AT3G44230	transmembrane protein
AT2G25540	1.99313	0.995038	0.00387216	CESA10	cellulose synthase A catalytic subunit 3 UDP-forming-like protein
AT3G24000	1.99382	0.995538	0.000121327	AT3G24000	Tetratricopeptide repeat (TPR)-like superfamily protein
AT4G13885	1.99397	0.995647	0.0460235	AT4G13885	Polynucleotidyl transferase, ribonuclease H-like superfamily protein
AT1G52140	1.99464	0.996126	0.000112331	AT1G52140	Avr9/Cf-9 rapidly elicited protein
AT5G01600	1.9951	0.996459	4.83178e-19	FER1	ferretin 1	✓
AT3G63470	1.99561	0.996828	0.000128894	scpl40	serine carboxypeptidase-like 40
AT3G29060	1.99752	0.998208	0.0210101	AT3G29060	EXS (ERD1/XPR1/SYG1) family protein
AT3G50220	1.99897	0.999255	4.72824e-05	IRX15	IRREGULAR XYLEM protein (DUF579)
AT5G35926	1.99912	0.999362	0.0128207	AT5G35926	Protein with RNI-like/FBD-like domain
AT1G54050	1.99789	1	5.08e-07	AT1G54050	HSP20-like chaperones superfamily protein	✓
AT3G59210	2.00005	1.00004	0.000884751	AT3G59210	F-box/RNI-like superfamily protein
AT1G78370	2.00547	1.00394	3.97411e-12	GSTU20	glutathione S-transferase TAU 20
AT3G16030	2.00853	1.00614	0.000350201	CES101	lectin protein kinase family protein
AT4G29770	2.01192	1.00857	0.0390265	AT4G29770	target of trans acting-siR480/255 protein
AT1G80820	2.01453	1.01045	7.92169e-05	CCR2	cinnamoyl coa reductase
AT3G28270	2.01488	1.01069	1.68787e-06	AT3G28270	transmembrane protein, putative (DUF677)
AT5G53486	2.01746	1.01254	0.0084472	AT5G53486	transmembrane protein
AT4G22305	2.02004	1.01438	0.00618629	AT4G22305	alpha/beta-Hydrolases superfamily protein
AT1G16110	2.02471	1.01772	0.00478033	WAKL6	wall associated kinase-like 6
AT5G48170	2.02819	1.02019	0.00890496	SLY2	F-box family protein
AT5G57140	2.02846	1.02038	2.47646e-05	PAP28	purple acid phosphatase 28
AT4G29080	2.03262	1.02334	4.70056e-12	PAP2	phytochrome-associated protein 2
AT5G46470	2.03742	1.02674	4.74822e-08	RPS6	disease resistance protein (TIR-NBS-LRR class) family
AT1G78320	2.03859	1.02757	0.0343575	GSTU23	glutathione S-transferase TAU 23
AT3G63160	2.04397	1.03137	0.00629659	OEP6	outer envelope membrane protein
AT4G36230	2.04795	1.03418	0.00166056	AT4G36230	transmembrane protein
AT1G49750	2.05019	1.03576	0.000100036	AT1G49750	Leucine-rich repeat (LRR) family protein
AT3G49120	2.05192	1.03698	5.68705e-16	PRXCB	peroxidase CB
AT2G02820	2.05342	1.03803	3.55112e-05	MYB88	myb domain protein 88
AT1G59620	2.05488	1.03906	1.9005e-06	CW9	Disease resistance protein (CC-NBS-LRR class) family
AT5G15160	2.0558	1.0397	0.00839991	BNQ2	BANQUO 2
AT2G48090	2.05587	1.03975	0.0398387	AT2G48090	hypothetical protein
AT4G34900	2.0563	1.04005	1.25148e-05	XDH2	xanthine dehydrogenase 2
AT4G23810	2.05814	1.04134	5.48462e-05	WRKY53	WRKY family transcription factor	✓
AT2G30790	2.06302	1.04475	0.0147582	PSBP-2	photosystem II subunit P-2
AT4G13195	2.06366	1.04521	0.0333101	CLE44	CLAVATA3/ESR-RELATED 44
AT5G22794	2.06447	1.04577	0.000698007	AT5G22794	hypothetical protein
AT1G14370	2.06793	1.04819	0.00533072	APK2A	protein kinase 2A
AT3G44630	2.07424	1.05258	1.9125e-05	AT3G44630	Disease resistance protein (TIR-NBS-LRR class) family
AT3G15930	2.08451	1.05971	0.0314073	AT3G15930	Pentatricopeptide repeat (PPR) superfamily protein
AT2G23590	2.08615	1.06084	0.000168455	MES8	methyl esterase 8
AT5G59720	2.08657	1.06113	0.000566866	HSP18.2	heat shock protein 18.2	✓
AT3G59845	2.0884	1.0624	0.00271438	AT3G59845	Zinc-binding dehydrogenase family protein
AT3G61850	2.08959	1.06322	2.02714e-08	DAG1	Dof-type zinc finger DNA-binding family protein
AT3G17609	2.09152	1.06455	0.0120213	HYH	HY5-homolog
AT5G20700	2.09525	1.06712	3.73745e-20	AT5G20700	senescence-associated family protein, putative (DUF581)
AT3G22550	2.09862	1.06944	5.14548e-10	AT3G22550	NAD(P)H-quinone oxidoreductase subunit, putative (DUF581)
AT1G27770	2.09924	1.06987	9.00373e-07	ACA1	autoinhibited Ca2 -ATPase 1
AT5G23970	2.09963	1.07014	1.94455e-06	AT5G23970	HXXXD-type acyl-transferase family protein
AT1G24735	2.1045	1.07348	0.0201545	AT1G24735	S-adenosyl-L-methionine-dependent methyltransferases superfamily protein
AT1G66880	2.10665	1.07495	2.83491e-09	AT1G66880	Protein kinase superfamily protein
AT3G03640	2.10773	1.07569	1.91852e-13	BGLU25	beta glucosidase 25
AT1G31550	2.10913	1.07665	4.91105e-06	AT1G31550	GDSL-like Lipase/Acylhydrolase superfamily protein
AT5G21020	2.11012	1.07732	2.74956e-12	AT5G21020	transmembrane protein
AT3G46110	2.11116	1.07804	0.0102409	AT3G46110	UPSTREAM OF FLC-like protein (DUF966)
AT1G49000	2.11167	1.07838	0.00248268	AT1G49000	transmembrane protein
AT2G28570	2.11455	1.08035	0.0162369	AT2G28570	hypothetical protein
AT5G06235	2.11505	1.08069	0.00205994		Natural antisense transcript overlaps with AT5G41860
AT1G71390	2.12116	1.08485	0.0268152	RLP11	receptor like protein 11
AT5G41650	2.1227	1.0859	0.0115317	AT5G41650	Lactoylglutathione lyase / glyoxalase I family protein
AT1G15290	2.12589	1.08807	2.51588e-12	AT1G15290	Tetratricopeptide repeat (TPR)-like superfamily protein
AT3G59220	2.12603	1.08816	0.00172777	PRN	pirin
AT3G52430	2.12666	1.08859	2.2988e-05	PAD4	alpha/beta-Hydrolases superfamily protein
AT4G08850	2.12873	1.08999	3.21908e-08	AT4G08850	Leucine-rich repeat receptor-like protein kinase family protein
AT4G04695	2.12899	1.09017	0.00640874	CPK31	calcium-dependent protein kinase 31
AT1G76720	2.13282	1.09276	2.54349e-06	AT1G76720	eukaryotic translation initiation factor 2 (eIF-2) family protein
AT3G30460	2.13481	1.09411	0.0245849	AT3G30460	RING/U-box superfamily protein
AT1G28600	2.14252	1.09931	0.00177437	AT1G28600	GDSL-like Lipase/Acylhydrolase superfamily protein
AT3G43800	2.14298	1.09962	7.62422e-05	GSTU27	glutathione S-transferase tau 27
AT1G13600	2.14478	1.10083	0.0141203	bZIP58	basic leucine-zipper 58
AT2G23945	2.14834	1.10322	0.00299288	AT2G23945	Eukaryotic aspartyl protease family protein
AT1G44608	2.17071	1.11817	0.042226	AT1G44608	hypothetical protein
AT1G56250	2.178	1.12301	0.0429755	PP2-B14	phloem protein 2-B14
AT5G41040	2.18007	1.12437	0.0482047	RWP1	HXXXD-type acyl-transferase family protein
AT2G24000	2.18252	1.126	0.0258126	scpl22	serine carboxypeptidase-like 22
AT5G49630	2.18317	1.12642	1.3262e-07	AAP6	amino acid permease 6
AT1G73066	2.18361	1.12672	0.015732	AT1G73066	Leucine-rich repeat family protein
AT1G67120	2.18434	1.1272	2.2658e-09	AT1G67120	midasin-like protein
AT1G55910	2.1873	1.12915	5.92509e-06	ZIP11	zinc transporter 11 precursor
AT5G25490	2.19081	1.13147	1.17362e-07	AT5G25490	Ran BP2/NZF zinc finger-like superfamily protein
AT1G56120	2.19692	1.13548	0.00175373	AT1G56120	Leucine-rich repeat transmembrane protein kinase
AT1G75030	2.19799	1.13619	8.01033e-05	TLP-3	thaumatin-like protein 3
AT3G03670	2.20091	1.1381	0.000973862	AT3G03670	Peroxidase superfamily protein
AT1G63730	2.20558	1.14116	0.00314129	AT1G63730	Disease resistance protein (TIR-NBS-LRR class) family
AT2G03590	2.20963	1.14381	0.00433638	UPS1	ureide permease 1
AT5G11400	2.21416	1.14676	0.000769664	AT5G11400	Protein kinase superfamily protein
AT3G60890	2.21642	1.14823	0.00066957	ZPR2	binding protein
AT5G66052	2.21867	1.1497	4.01625e-07	AT5G66052	transmembrane protein
AT5G03350	2.22078	1.15107	0.000643179	AT5G03350	Legume lectin family protein
AT1G16090	2.22094	1.15117	0.00248243	WAKL7	wall associated kinase-like 7
AT1G13910	2.22358	1.15288	4.83994e-09	AT1G13910	Leucine-rich repeat (LRR) family protein
AT3G25020	2.22634	1.15468	0.000973862	RLP42	receptor like protein 42
AT1G33560	2.23351	1.15931	5.28801e-08	ADR1	Disease resistance protein (CC-NBS-LRR class) family
AT4G19810	2.23981	1.16337	0.0217124	ChiC	Glycosyl hydrolase family protein with chitinase insertion domain-containing protein
AT5G06510	2.24083	1.16403	0.00130466	NF-YA10	nuclear factor Y, subunit A10
AT3G13100	2.24388	1.166	5.33598e-05	ABCC7	multidrug resistance-associated protein 7
AT1G05770	2.24885	1.16919	0.0249898	AT1G05770	Mannose-binding lectin superfamily protein
AT2G31865	2.25459	1.17287	0.00896848	PARG2	poly(ADP-ribose) glycohydrolase 2
AT5G45920	2.25842	1.17532	0.00021518	AT5G45920	SGNH hydrolase-type esterase superfamily protein
AT1G30070	2.25955	1.17604	1.1444e-18	AT1G30070	SGS domain-containing protein
AT1G61460	2.26614	1.18024	0.000908713	AT1G61460	G-type lectin S-receptor-like Serine/Threonine-kinase
AT1G74650	2.2664	1.1804	0.00490278	MYB31	myb domain protein 31
AT4G04220	2.26825	1.18158	0.00196688	RLP46	receptor like protein 46
AT4G11000	2.28107	1.18971	0.0196921	AT4G11000	Ankyrin repeat family protein
AT2G24600	2.28172	1.19012	6.43211e-08	AT2G24600	Ankyrin repeat family protein
AT1G36180	2.28173	1.19013	6.39266e-12	ACC2	acetyl-CoA carboxylase 2
AT4G31500	2.28356	1.19129	4.53383e-07	CYP83B1	cytochrome P450, family 83, subfamily B, polypeptide 1							✓
AT3G15990	2.29929	1.20119	1.76383e-06	SULTR3;4	sulfate transporter 3;4
AT1G25277	2.30923	1.20741	0.0274266	AT1G25277	hypothetical protein
AT2G04860	2.31365	1.21017	0.00190919	AT2G04860	Tetratricopeptide repeat (TPR)-like superfamily protein
AT3G42725	2.31494	1.21097	0.00197344	AT3G42725	Putative membrane lipoprotein
AT3G11010	2.31921	1.21363	3.725e-09	RLP34	receptor like protein 34
AT3G10450	2.32015	1.21422	2.65258e-08	SCPL7	serine carboxypeptidase-like 7
AT5G28030	2.32037	1.21435	1.19498e-05	DES1	L-cysteine desulfhydrase 1
AT5G64060	2.32063	1.21452	4.76833e-10	NAC103	NAC domain containing protein 103
AT4G13180	2.32547	1.21752	4.86912e-05	AT4G13180	NAD(P)-binding Rossmann-fold superfamily protein
AT4G35720	2.33133	1.22115	0.0160698	AT4G35720	DUF241 domain protein, putative (DUF241)
AT3G49270	2.33329	1.22236	2.59669e-05	AT3G49270	extensin-like protein
AT3G49142	2.34216	1.22784	0.00473461	AT3G49142	Tetratricopeptide repeat (TPR)-like superfamily protein
AT2G17525	2.34398	1.22896	3.13938e-07	AT2G17525	Pentatricopeptide repeat (PPR) superfamily protein
AT4G39810	2.35179	1.23376	0.017769	AT4G39810	Polynucleotidyl transferase, ribonuclease H-like superfamily protein
AT3G56550	2.35217	1.23399	0.0107901	AT3G56550	Pentatricopeptide repeat (PPR) superfamily protein
AT3G44300	2.35412	1.23519	0.00179109	NIT2	nitrilase 2
AT1G13420	2.35435	1.23533	0.0051129	ST4B	sulfotransferase 4B
AT1G52450	2.35486	1.23564	0.00102407	AT1G52450	Ubiquitin carboxyl-terminal hydrolase-related protein
AT3G61170	2.35599	1.23633	0.00237992	AT3G61170	Tetratricopeptide repeat (TPR)-like superfamily protein
AT2G17210	2.35914	1.23826	0.00610142	AT2G17210	Tetratricopeptide repeat (TPR)-like superfamily protein
AT1G61400	2.3611	1.23946	1.48856e-05	AT1G61400	S-locus lectin protein kinase family protein
AT1G78860	2.36727	1.24322	0.00246315	AT1G78860	D-mannose binding lectin protein with Apple-like carbohydrate-binding domain-containing protein
AT4G15210	2.37108	1.24555	1.87775e-06	BAM5	beta-amylase 5
AT2G47130	2.37169	1.24591	0.0325046	SDR3	NAD(P)-binding Rossmann-fold superfamily protein
AT3G43670	2.37423	1.24746	7.02204e-11	AT3G43670	Copper amine oxidase family protein
AT3G05650	2.37714	1.24923	2.44063e-06	RLP32	receptor like protein 32
AT1G53070	2.38191	1.25212	9.56369e-15	AT1G53070	Legume lectin family protein
AT1G66090	2.38384	1.25329	0.0381876	AT1G66090	Disease resistance protein (TIR-NBS class)
AT1G31580	2.39033	1.25721	7.86221e-21	ECS1	ECS1
AT1G60989	2.39689	1.26116	0.0328508	SCRL7	SCR-like 7
AT1G11920	2.40105	1.26366	0.0141261	AT1G11920	Pectin lyase-like superfamily protein
AT5G46460	2.4103	1.26921	0.00132956	AT5G46460	Pentatricopeptide repeat (PPR) superfamily protein
AT1G54010	2.41745	1.27349	1.41079e-05	AT1G54010	GDSL-like Lipase/Acylhydrolase superfamily protein
AT3G13662	2.42073	1.27544	4.44579e-06	AT3G13662	Disease resistance-responsive (dirigent-like protein) family protein
AT1G34420	2.42457	1.27773	0.0186161	AT1G34420	leucine-rich repeat transmembrane protein kinase family protein
AT2G23200	2.42748	1.27946	6.9876e-07	AT2G23200	Protein kinase superfamily protein
AT1G63750	2.42958	1.28071	0.0237171	AT1G63750	Disease resistance protein (TIR-NBS-LRR class) family
AT3G57460	2.44078	1.28734	0.0159387	AT3G57460	catalytic/ metal ion binding / metalloendopeptidase/ zinc ion binding protein
AT2G26290	2.44167	1.28787	0.0141042	ARSK1	root-specific kinase 1
AT2G27420	2.44253	1.28838	0.00766595	AT2G27420	Cysteine proteinases superfamily protein
AT1G21310	2.46265	1.30021	0.0358499	EXT3	extensin 3
AT4G12920	2.46282	1.30031	3.6693e-08	UND	Eukaryotic aspartyl protease family protein		✓
AT4G19520	2.4648	1.30147	1.71477e-05	AT4G19520	disease resistance protein (TIR-NBS-LRR class) family
AT3G05035	2.46622	1.3023	0.00672665	AT3G05035	exportin-4 protein
AT5G11930	2.46688	1.30269	0.00263702	AT5G11930	Thioredoxin superfamily protein
AT3G23770	2.47816	1.30927	0.000181352	AT3G23770	O-Glycosyl hydrolases family 17 protein
AT4G39830	2.48404	1.31269	0.00207402	AT4G39830	Cupredoxin superfamily protein
AT2G21640	2.49531	1.31922	2.01837e-07	AT2G21640	marker for oxidative stress response protein
AT3G24780	2.51273	1.32925	9.9074e-05	AT3G24780	Uncharacterized conserved protein UCP015417, vWA
AT1G74310	2.51712	1.33177	3.53513e-24	HSP101	heat shock protein 101
AT2G46130	2.52027	1.33358	0.0498406	WRKY43	WRKY DNA-binding protein 43
AT5G49615	2.5519	1.35157	0.0312556	TAS3b
AT1G43605	2.56106	1.35674	0.0106505	AT1G43605	hypothetical protein
AT5G26920	2.57117	1.36242	0.0196103	CBP60G	Cam-binding protein 60-like G
AT5G45380	2.57239	1.36311	0.000138163	DUR3	urea-proton symporter DEGRADATION OF UREA 3 (DUR3)
AT5G60270	2.58957	1.37271	0.00405596	AT5G60270	Concanavalin A-like lectin protein kinase family protein
AT1G54000	2.59559	1.37606	0.00010707	GLL22	GDSL-like Lipase/Acylhydrolase superfamily protein
AT5G60900	2.60614	1.38191	0.00296819	RLK1	receptor-like protein kinase 1
AT3G15720	2.61369	1.38609	1.36234e-08	AT3G15720	Pectin lyase-like superfamily protein
AT1G69310	2.62496	1.39229	1.8286e-06	WRKY57	WRKY DNA-binding protein 57
AT1G31540	2.62653	1.39316	5.41195e-17	AT1G31540	Disease resistance protein (TIR-NBS-LRR class) family
AT5G25930	2.62871	1.39435	8.51351e-05	AT5G25930	kinase family with leucine-rich repeat domain-containing protein
AT5G09530	2.62971	1.3949	0.0177041	PELPK1	hydroxyproline-rich glycoprotein family protein
AT2G18660	2.63016	1.39515	0.033526	PNP-A	plant natriuretic peptide A
AT3G62270	2.63563	1.39815	2.42645e-08	AT3G62270	HCO3- transporter family
AT2G36120	2.63781	1.39934	0.00103387	DOT1	Glycine-rich protein family
AT5G54710	2.64405	1.40275	9.13677e-11	AT5G54710	Ankyrin repeat family protein
AT2G17040	2.64783	1.40481	0.00157386	NAC036	NAC domain containing protein 36
AT2G18690	2.64825	1.40504	0.0406276	AT2G18690	transmembrane protein
AT2G26150	2.64861	1.40524	8.73043e-15	HSFA2	heat shock transcription factor A2	✓
AT4G13820	2.6546	1.4085	0.00266059	AT4G13820	Leucine-rich repeat (LRR) family protein
AT4G22980	2.67251	1.41819	0.00746678	AT4G22980	molybdenum cofactor sulfurase-like protein
AT1G49320	2.69098	1.42813	0.0161655	USPL1	unknown seed protein like 1
AT1G34460	2.71089	1.43876	2.49309e-05	CYCB1;5	CYCLIN B1;5
AT3G16330	2.72483	1.44616	9.8029e-06	AT3G16330	Avr9/Cf-9 rapidly elicited protein
AT5G60290	2.73935	1.45383	0.00309781	AT5G60290	hypothetical protein
AT1G13650	2.75196	1.46046	0.000122271	AT1G13650	hypothetical protein
AT4G39950	2.76449	1.46701	1.27494e-08	CYP79B2	cytochrome P450, family 79, subfamily B, polypeptide 2							✓
AT4G12900	2.76904	1.46938	0.034481	AT4G12900	Gamma interferon responsive lysosomal thiol (GILT) reductase family protein
AT5G44568	2.78032	1.47525	0.0096619	AT5G44568	transmembrane protein
AT4G15215	2.78538	1.47788	1.30574e-10	ABCG41	pleiotropic drug resistance 13
AT3G21770	2.79321	1.48193	9.02067e-06	AT3G21770	Peroxidase superfamily protein
AT4G23230	2.79584	1.48328	0.0450741	CRK15	cysteine-rich RECEPTOR-like kinase
AT1G61420	2.80308	1.48701	6.31227e-06	AT1G61420	S-locus lectin protein kinase family protein
AT5G52170	2.80422	1.4876	5.92664e-05	HDG7	homeodomain GLABROUS 7
AT1G06280	2.81198	1.49159	5.38389e-14	LBD2	LOB domain-containing protein 2
AT2G41090	2.81521	1.49324	1.07434e-08	AT2G41090	Calcium-binding EF-hand family protein					✓
AT1G17600	2.82305	1.49726	0.0152589	AT1G17600	Disease resistance protein (TIR-NBS-LRR class) family
AT2G25810	2.82471	1.4981	8.77807e-08	TIP4;1	tonoplast intrinsic protein 4;1
AT5G16530	2.8319	1.50177	4.75049e-06	PIN5	Auxin efflux carrier family protein		✓
AT3G14395	2.83528	1.50349	0.000171077	AT3G14395	hypothetical protein
AT2G32120	2.84456	1.5082	1.85582e-06	HSP70T-2	heat-shock protein 70T-2
AT5G52760	2.84954	1.51073	0.000474381	AT5G52760	Copper transport protein family
AT2G47000	2.85505	1.51351	2.80299e-06	ABCB4	ATP binding cassette subfamily B4
AT5G25450	2.85563	1.51381	5.01931e-05	AT5G25450	Cytochrome bd ubiquinol oxidase, 14kDa subunit
AT3G01600	2.86085	1.51644	0.00762322	NAC044	NAC domain containing protein 44
AT5G54720	2.87351	1.52281	0.000422991	AT5G54720	Ankyrin repeat family protein
AT4G13770	2.87684	1.52449	4.31854e-15	CYP83A1	cytochrome P450, family 83, subfamily A, polypeptide 1
AT2G15128	2.879	1.52557	4.57351e-05	AT2G15128
AT3G22930	2.88476	1.52845	0.00362367	CML11	calmodulin-like 11					✓
AT3G22600	2.92172	1.54682	0.00249296	AT3G22600	Bifunctional inhibitor/lipid-transfer protein/seed storage 2S albumin superfamily protein
AT1G34040	2.9261	1.54898	3.13653e-05	AT1G34040	Pyridoxal phosphate (PLP)-dependent transferases superfamily protein
AT1G21270	2.96028	1.56573	6.51457e-08	WAK2	wall-associated kinase 2
AT1G72660	2.96411	1.5676	1.06572e-05	AT1G72660	P-loop containing nucleoside triphosphate hydrolases superfamily protein
AT1G07400	2.99486	1.58	1.91e-15	AT1G07400	HSP20-like chaperones superfamily protein	✓
AT3G06345	2.99424	1.58219	5.10813e-12	MIR5642a
AT5G26630	2.99737	1.5837	0.0237171	AT5G26630	MADS-box transcription factor family protein
AT2G30250	3.00315	1.58648	0.00863109	WRKY25	WRKY DNA-binding protein 25
AT2G20560	3.00479	1.58726	9.43438e-16	AT2G20560	DNAJ heat shock family protein
AT5G52750	3.0139	1.59163	0.000167742	AT5G52750	Heavy metal transport/detoxification superfamily protein
AT3G01080	3.01918	1.59416	0.0319138	WRKY58	WRKY DNA-binding protein 58
AT2G46440	3.0215	1.59527	1.72556e-07	CNGC11	cyclic nucleotide-gated channels
AT1G28010	3.04246	1.60524	0.0238298	ABCB14	P-glycoprotein 14
AT1G09080	3.04586	1.60685	3.9844e-07	BIP3	Heat shock protein 70 (Hsp 70) family protein				✓
AT2G01905	3.04853	1.60811	0.00248994	CYCJ18	cyclin J18
AT5G37670	3.05019	1.61	0.000165462	AT5G37670	HSP20-like chaperones superfamily protein	✓
AT3G04320	3.07829	1.62213	0.011791	AT3G04320	Kunitz family trypsin and protease inhibitor protein
AT1G69930	3.08177	1.62376	0.00339293	GSTU11	glutathione S-transferase TAU 11
AT1G65790	3.08879	1.62704	0.0301703	RK1	receptor kinase 1
AT3G01030	3.09698	1.63086	0.0468624	AT3G01030	C2H2 and C2HC zinc fingers superfamily protein
AT5G41750	3.11615	1.63976	6.08805e-06	AT5G41750	Disease resistance protein (TIR-NBS-LRR class) family
AT5G24210	3.15723	1.65866	1.68492e-05	AT5G24210	alpha/beta-Hydrolases superfamily protein
AT2G46430	3.1722	1.66548	6.9876e-07	CNGC3	cyclic nucleotide gated channel 3
AT2G45510	3.17928	1.6687	4.25597e-05	CYP704A2	cytochrome P450, family 704, subfamily A, polypeptide 2
AT4G13190	3.18897	1.67309	0.00372989	AT4G13190	Protein kinase superfamily protein
AT5G38240	3.2286	1.69091	0.0173117	AT5G38240	Protein kinase family protein
AT4G23260	3.26013	1.70493	0.0273814	CRK18	cysteine-rich RLK (RECEPTOR-like protein kinase) 18
AT2G23770	3.26447	1.70685	0.0188393	LYK4	protein kinase family protein / peptidoglycan-binding LysM domain-containing protein
AT1G22690	3.27777	1.71272	0.000426369	AT1G22690	Gibberellin-regulated family protein
AT4G01700	3.28448	1.71567	2.42846e-12	AT4G01700	Chitinase family protein
AT2G40390	3.29384	1.71977	0.00355781	AT2G40390	neuronal PAS domain protein
AT5G44580	3.31221	1.72779	0.000666986	AT5G44580	transmembrane protein
AT5G52390	3.32407	1.73295	7.33075e-33	AT5G52390	PAR1 protein
AT3G30305	3.37179	1.75351	0.0347705	AT3G30305	hypothetical protein
AT2G43510	3.41447	1.77166	0.00216548	TI1	trypsin inhibitor protein 1
AT5G18840	3.41836	1.77331	0.00125153	AT5G18840	Major facilitator superfamily protein
AT5G55450	3.43697	1.78114	4.8225e-07	AT5G55450	Bifunctional inhibitor/lipid-transfer protein/seed storage 2S albumin superfamily protein
AT1G09573	3.48569	1.80144	0.00535394
AT4G23170	3.49071	1.80352	5.49351e-06	EP1	receptor-like protein kinase-related family protein
AT3G29000	3.4966	1.80595	0.000906	AT3G29000	Calcium-binding EF-hand family protein					✓
ATCG00170	3.5283	1.81897	0.00324843	RPOC2	DNA-directed RNA polymerase family protein
AT1G61710	3.53242	1.82066	0.011232	AT1G61710	Cysteine/Histidine-rich C1 domain family protein
AT4G11310	3.54523	1.82588	0.00219874	AT4G11310	Papain family cysteine protease
AT5G17200	3.57935	1.8397	5.07272e-07	AT5G17200	Pectin lyase-like superfamily protein
AT1G24145	3.58831	1.84331	0.0321173	AT1G24145	transmembrane protein
AT3G14210	3.61685	1.85473	5.10291e-18	ESM1	GDSL-like lipase/acylhydrolase superfamily protein
AT5G13330	3.63512	1.862	8.30031e-09	Rap2.6L	related to AP2 6l
AT1G62560	3.65305	1.8691	4.19618e-05	FMO GS-OX3	flavin-monooxygenase glucosinolate S-oxygenase 3
AT4G17710	3.6649	1.87377	0.0214919	HDG4	homeodomain GLABROUS 4
AT5G12110	3.66773	1.87489	3.9995e-47	AT5G12110	elongation factor 1-beta 1
AT3G29410	3.66844	1.87517	2.44063e-06	AT3G29410	Terpenoid cyclases/Protein prenyltransferases superfamily protein
AT2G18150	3.6782	1.879	3.62848e-09	AT2G18150	Peroxidase superfamily protein
AT2G37280	3.68759	1.88268	2.71151e-05	ABCG33	pleiotropic drug resistance 5
AT4G00960	3.69788	1.8867	0.0150733	AT4G00960	Protein kinase superfamily protein
AT5G61420	3.71342	1.89275	3.99475e-19	MYB28	myb domain protein 28
AT5G40800	3.71464	1.89322	2.17562e-05	AT5G40800	hypothetical protein
AT3G30720	3.71775	1.89443	1.0929e-16	QQS	qua-quine starch
AT1G65860	3.72282	1.8964	0.0258971	FMO GS-OX1	flavin-monooxygenase glucosinolate S-oxygenase 1
AT3G49380	3.76437	1.91241	0.00814682	iqd15	IQ-domain 15
AT1G16410	3.80599	1.92827	0.00601216	CYP79F1	cytochrome p450 79f1
AT1G59860	3.80291	1.93	3.69e-13	AT1G59860	HSP20-like chaperones superfamily protein	✓
AT5G11410	3.8344	1.939	2.71242e-05	AT5G11410	Protein kinase superfamily protein
AT2G22920	3.83445	1.93902	0.000439618	SCPL12	serine carboxypeptidase-like 12
AT1G14540	3.85754	1.94768	0.0340053	PER4	Peroxidase superfamily protein
AT5G57010	3.8795	1.95587	0.000255807	AT5G57010	calmodulin-binding family protein
AT4G01985	3.88857	1.95924	0.0462066	AT4G01985	hypothetical protein
AT2G39330	3.96503	1.98733	1.03891e-14	JAL23	jacalin-related lectin 23
AT5G42530	3.98796	1.99565	1.54056e-11	AT5G42530	hypothetical protein
AT1G21250	4.06887	2.02463	9.39867e-19	WAK1	cell wall-associated kinase
AT5G13181	4.16711	2.05905	0.0138927	AT5G13181	hypothetical protein
AT4G12400	4.20484	2.07205	7.1918e-17	Hop3	stress-inducible protein
AT5G48570	4.2348	2.08229	2.07102e-11	AT5G48570	FKBP-type peptidyl-prolyl cis-trans isomerase family protein
AT1G59730	4.27811	2.09697	5.60742e-05	TH7	thioredoxin H-type 7
AT3G58070	4.33949	2.11753	0.0354589	GIS	C2H2 and C2HC zinc fingers superfamily protein
AT3G02575	4.37705	2.12996	0.0330894		Natural antisense transcript overlaps with AT3G12650
AT4G22490	4.47643	2.16235	1.80637e-08	AT4G22490	Bifunctional inhibitor/lipid-transfer protein/seed storage 2S albumin superfamily protein
AT3G27400	4.55279	2.18675	1.03922e-07	AT3G27400	Pectin lyase-like superfamily protein
AT5G45455	4.57526	2.19385	0.00453503	AT5G45455	hypothetical protein
AT3G23010	4.58579	2.19717	1.07223e-06	RLP36	receptor like protein 36
AT5G19880	4.60756	2.204	6.50743e-12	AT5G19880	Peroxidase superfamily protein
AT4G17030	4.64194	2.21473	7.37852e-10	EXLB1	expansin-like B1
AT1G48820	4.68944	2.22942	0.000198615	AT1G48820	Terpenoid cyclases/Protein prenyltransferases superfamily protein
AT5G46500	4.70852	2.23527	1.71765e-05	AT5G46500	protein VARIATION IN COMPOUND TRIGGERED ROOT growth protein
AT3G02125	4.73953	2.24474	0.00583204	AT3G02125	pinin-like protein
AT1G24147	4.88316	2.28782	0.00175105	AT1G24147	transmembrane protein
AT5G38310	4.88794	2.28923	0.00266785	AT5G38310	hypothetical protein
AT3G48080	4.89581	2.29155	0.00282261	AT3G48080	alpha/beta-Hydrolases superfamily protein
AT3G23250	5.09309	2.34854	0.0159712	MYB15	myb domain protein 15
AT1G18140	5.18733	2.37499	1.97446e-30	LAC1	laccase 1
AT3G04220	5.23428	2.38799	0.00757636	AT3G04220	Disease resistance protein (TIR-NBS-LRR class) family
AT5G61890	5.24631	2.3913	3.21167e-06	AT5G61890	Integrase-type DNA-binding superfamily protein
AT1G45201	5.25753	2.39439	3.65925e-09	TLL1	triacylglycerol lipase-like 1
AT3G23120	5.34044	2.41696	9.3959e-22	RLP38	receptor like protein 38
AT4G14365	5.37626	2.4266	3.52749e-17	XBAT34	hypothetical protein
AT5G06730	5.50963	2.46196	0.00756274	AT5G06730	Peroxidase superfamily protein
AT5G64120	5.52407	2.46573	3.12655e-18	AT5G64120	Peroxidase superfamily protein
AT5G51440	5.52776	2.47	9.75e-22	AT5G51440	HSP20-like chaperones superfamily protein
AT5G48657	5.60362	2.48636	0.00904775	AT5G48657	defense protein-like protein
AT5G52640	5.61009	2.48802	1.91356e-27	HSP90.1	heat shock-like protein
AT1G78410	5.61286	2.48874	0.000260905	AT1G78410	VQ motif-containing protein
AT4G23493	5.61426	2.4891	3.9492e-09	AT4G23493	hypothetical protein
AT5G16980	5.69897	2.5107	7.52113e-11	AT5G16980	Zinc-binding dehydrogenase family protein
AT3G16360	5.77119	2.52887	0.000266593	AHP4	HPT phosphotransmitter 4
AT1G73805	5.78461	2.53222	1.76141e-07	SARD1	Calmodulin binding protein-like protein
AT3G23110	5.78628	2.53264	2.4318e-26	RLP37	receptor like protein 37
AT2G43795	5.88246	2.55642	0.00473563	AT2G43795	corepressor
AT5G54610	6.08259	2.60469	6.03757e-05	ANK	ankyrin
AT3G12580	6.10311	2.60954	2.10743e-49	HSP70	heat shock protein 70
AT3G59250	6.11118	2.61145	0.00119923	AT3G59250	F-box/RNI-like superfamily protein
AT5G42830	6.3572	2.66839	1.37011e-05	AT5G42830	HXXXD-type acyl-transferase family protein
AT4G38560	6.51767	2.70436	0.00154776	AT4G38560	phospholipase-like protein (PEARLI 4) family protein
AT4G11190	6.75741	2.75647	5.74586e-15	AT4G11190	Disease resistance-responsive (dirigent-like protein) family protein
AT1G65500	6.91567	2.78987	0.000518479	AT1G65500	transmembrane protein
AT4G23130	6.95152	2.79733	0.000522157	CRK5	cysteine-rich RLK (RECEPTOR-like protein kinase) 5
AT1G09932	6.95732	2.79853	0.000812495	AT1G09932	Phosphoglycerate mutase family protein
AT5G66816	7.11045	2.82994	0.0401882	AT5G66816	DNA-directed RNA polymerase II subunit RPB1-like protein
AT4G14370	7.23943	2.85588	0.0103962	AT4G14370	Disease resistance protein (TIR-NBS-LRR class) family
AT4G23140	7.30789	2.86946	0.000123451	CRK6	cysteine-rich RLK (RECEPTOR-like protein kinase) 6	✓
AT4G38030	7.34184	2.87614	0.00168961	AT4G38030	Rhamnogalacturonate lyase family protein
AT2G25510	7.48192	2.90341	1.30252e-20	AT2G25510	transmembrane protein
AT5G62340	8.06653	3.01195	0.00227949	AT5G62340	Plant invertase/pectin methylesterase inhibitor superfamily protein
AT3G51910	8.07202	3.01293	0.00108597	HSFA7A	heat shock transcription factor A7A
AT1G50580	8.23213	3.04127	6.34629e-06	AT1G50580	UDP-Glycosyltransferase superfamily protein
AT1G02920	8.58511	3.10184	0.00329035	GSTF7	glutathione S-transferase 7
AT2G20142	8.89723	3.15336	8.08084e-08	AT2G20142	Toll-Interleukin-Resistance (TIR) domain family protein
AT2G27660	9.026	3.17409	0.0112342	AT2G27660	Cysteine/Histidine-rich C1 domain family protein
AT5G26170	9.1004	3.18593	0.00981059	WRKY50	WRKY DNA-binding protein 50
AT1G05675	9.33259	3.22228	0.000171876	AT1G05675	UDP-Glycosyltransferase superfamily protein
AT3G25510	9.38088	3.22972	0.000120324	AT3G25510	disease resistance protein (TIR-NBS-LRR class) family protein
AT4G26200	9.39572	3.232	0.00114795	ACS7	1-amino-cyclopropane-1-carboxylate synthase 7
AT3G48640	9.82341	3.29622	0.00325846	AT3G48640	transmembrane protein
AT1G18830	9.94785	3.31438	4.34276e-23	AT1G18830	Transducin/WD40 repeat-like superfamily protein
AT2G24850	10.0188	3.32464	1.48856e-05	TAT3	tyrosine aminotransferase 3
AT4G14400	10.0923	3.33518	3.20871e-12	ACD6	ankyrin repeat family protein
AT5G44820	10.506	3.39314	0.00124874	AT5G44820	Nucleotide-diphospho-sugar transferase family protein
AT1G35710	10.8966	3.4458	6.53112e-31	AT1G35710	kinase family with leucine-rich repeat domain-containing protein
AT2G47520	11.1483	3.47876	0.0109715	ERF71	Integrase-type DNA-binding superfamily protein
AT4G38410	11.2075	3.4864	0.00227949	AT4G38410	Dehydrin family protein
AT5G19470	11.936	3.57724	0.0286627	NUDT24	nudix hydrolase homolog 24
AT5G24110	12.4368	3.63654	3.06292e-06	WRKY30	WRKY DNA-binding protein 30	✓
AT5G05340	13.0574	3.7068	2.57539e-06	PRX52	Peroxidase superfamily protein
AT3G28390	13.5178	3.75679	0.00475449	ABCB18	P-glycoprotein 18
AT2G29500	13.573	3.76	1.21e-23	AT2G29500	HSP20-like chaperones superfamily protein	✓
AT2G08385	16.1186	4.01065	0.0103919
AT3G08870	16.2171	4.01944	0.00136125	AT3G08870	Concanavalin A-like lectin protein kinase family protein
AT3G46230	18.3119	4.19471	1.48087e-16	HSP17.4	heat shock protein 17.4	✓
AT2G15042	20.274	4.34156	0.000222002	AT2G15042	Leucine-rich repeat (LRR) family protein
AT4G36430	28.3041	4.82294	9.1785e-25	AT4G36430	Peroxidase superfamily protein
AT4G25200	32.5743	5.02566	2.51102e-09	HSP23.6-MITO	mitochondrion-localized small heat shock protein 23.6
AT1G64795	34.5337	5.10993	7.00769e-69	AT1G64795	hypothetical protein
AT5G12020	60.167	5.9109	2.25274e-22	HSP17.6II	17.6 kDa class II heat shock protein	✓
AT4G10250	65.8776	6.04	7.54e-09	ATHSP22.0	HSP20-like chaperones superfamily protein	✓
AT3G57260	111.902	6.80609	2.26573e-06	BGL2	beta-1,3-glucanase 2
AT5G12030	115.848	6.85609	1.09352e-07	HSP17.6A	heat shock protein 17.6A	✓
AT1G53540	134.275	7.06904	1.16032e-08	AT1G53540	HSP20-like chaperones superfamily protein	✓
AT1G75945	145.027	7.18018	7.33315e-18	AT1G75945	hypothetical protein
