# Supplementary material for: The Beta Subunit of Nascent Polypeptide Associated Complex Plays A Role in Flowers and Siliques Development of Arabidopsis thaliana
Source: Int J Mol Sci. 2020 Mar 17;21(6):2065. doi: 10.3390/ijms21062065 (PMC7139743; doi:10.3390/ijms21062065)
Supplement: Supplementary file 1 [file ijms-21-02065-s001.zip › table_S4.xlsx]

## Sheet: List1
							GO terms
Protein group	Gene ID	symbol	Brief Description	logFC	adj.P.Val	P.Value	photosynthesis	photosynthetic electron transport chain	photosynthesis, light harvesting	protein-chromophore linkage	response to red light	protein folding	response to heat	response to toxic substances	response to water deprivation	response oxidative stress	starch biosynthetic process	ribosomal small subunit biogenesis	rRNA processing
Q2HIQ2	AT1G01170	AT1G01170	ozone-responsive stress-like protein (DUF1138)	2.08438	0.0196384	0.0015366
O23674	AT1G02050	LAP6	Chalcone and stilbene synthase family protein	-1.18803	0.0260903	0.00253834
F4HVZ5	AT1G02330	AT1G02330	integrator complex subunit-like protein	2.28704	0.0214954	0.00181538
P42760	AT1G02930	GSTF6	glutathione S-transferase 6	2.25111	0.0122476	0.000563493								✓	✓	✓
Q08112	AT1G04270	RPS15	cytosolic ribosomal protein S15	1.46042	0.00730385	0.000186117												✓
Q7G191	AT1G04580	AO4	aldehyde oxidase 4	-2.40465	0.00331088	3.60991e-05								✓	✓	✓
Q5Q0I9	AT1G04670	AT1G04670	hypothetical protein	-2.16121	0.0036325	4.69008e-05
Q94AD9	AT1G04990	AT1G04990	Zinc finger C-x8-C-x5-C-x3-H type family protein	2.27007	0.00918161	0.000325194
A0A1P8AQV9	AT1G06200	AT1G06200	Peptidase S24/S26A/S26B/S26C family protein	1.98349	0.0318194	0.00386416
Q9LML3	AT1G07210	AT1G07210	Ribosomal protein S18	1.5062	0.0221121	0.00191003
Q9LNV3	AT1G07340	STP2	sugar transporter 2	-2.21474	0.0290228	0.00317372
Q9SJF1	AT1G08410	AT1G08410	P-loop containing nucleoside triphosphate hydrolases superfamily protein	1.97864	0.00571351	0.000111941													✓
Q8LEK2	AT1G09330	AT1G09330	golgi apparatus membrane protein-like protein ECHIDNA protein	-1.84229	0.0211147	0.0017586
Q93Y32	AT1G10060	BCAT-1	branched-chain amino acid transaminase 1	-1.15823	0.0438503	0.00669835
Q9SAB7	AT1G11600	CYP77B1	cytochrome P450, family 77, subfamily B, polypeptide 1	-1.8428	0.0104194	0.00042443
F4IAG2	AT1G11720	SS3	starch synthase 3	-1.36913	0.00730385	0.000198811											✓
Q8W4E1	AT1G12770	EMB1586	P-loop containing nucleoside triphosphate hydrolases superfamily protein	1.95148	0.0195973	0.00151645
F4HNZ9	AT1G12930	AT1G12930	ARM repeat superfamily protein	1.22618	0.0133803	0.000677476
F4HZI8	AT1G15200	AT1G15200	protein-protein interaction regulator family protein	1.42257	0.0172297	0.00116803
Q9XI46	AT1G15220	CCMH	cytochrome c biogenesis protein family	-1.0587	0.00411197	6.82602e-05
Q9XI27	AT1G15415	AT1G15415	late embryogenesis abundant-like protein	-3.72262	0.00209013	1.33033e-05
Q8VYZ5	AT1G15440	PWP2	periodic tryptophan protein 2	1.42155	0.00437442	7.79583e-05												✓	✓
F4I171	AT1G15780	NRB4	mediator of RNA polymerase II transcription subunit 15a-like protein	2.05297	0.016418	0.00104497
Q9S9N6	AT1G15980	PnsB1	NDH-dependent cyclic electron flow 1	-1.20627	0.0409587	0.00598106	✓	✓
Q9SMW7	AT1G17880	BTF3	basic transcription factor 3	-1.9066	0.00264655	2.50264e-05
Q9LM33	AT1G18150	ATMPK8	Protein kinase superfamily protein	-1.0823	0.0300268	0.00342655								✓		✓
Q9LE56	AT1G18280	AT1G18280	Bifunctional inhibitor/lipid-transfer protein/seed storage 2S albumin superfamily protein	-2.4587	0.00310536	3.21887e-05
Q8LCQ4	AT1G19150	Lhca6	PSI type II chlorophyll a/b-binding protein (Lhca2*1)	-1.32788	0.0250166	0.00233834	✓		✓	✓	✓
Q8W493	AT1G20020	FNR2	ferredoxin-NADP[ ]-oxidoreductase 2	-1.15188	0.00950053	0.000354175	✓
P40602	AT1G20130	AT1G20130	GDSL-like Lipase/Acylhydrolase superfamily protein	-1.20861	0.00730385	0.000192305
Q9LM77	AT1G20770	AT1G20770	coiled-coil protein	1.36441	0.0214954	0.00181767
F4HZS8	AT1G22060	AT1G22060	sporulation-specific protein	-3.65714	0.00222142	1.53508e-05
O64380	AT1G22760	PAB3	poly(A) binding protein 3	-2.13623	0.00423046	7.3875e-05
O80543	AT1G22800	AT1G22800	S-adenosyl-L-methionine-dependent methyltransferases superfamily protein	1.56111	0.00944063	0.000350225
Q8H0U3	AT1G23180	AT1G23180	ARM repeat superfamily protein	-1.20445	0.0157297	0.000952777
B3H7A9	AT1G23240	AT1G23240	Caleosin-related family protein	-1.98075	0.00509045	9.37708e-05
Q9ZUC8	AT1G23670	AT1G23670	OBP32pep protein, putative (DUF220)	-3.3614	0.000771049	1.40216e-06
Q9ZUC2	AT1G23730	BCA3	beta carbonic anhydrase 3	-2.15366	0.00363663	4.76154e-05
Q8S528	AT1G23800	ALDH2B7	aldehyde dehydrogenase 2B7	-1.69307	0.0199368	0.00162822
F4I978	AT1G24267	AT1G24267	bZIP transcription factor, putative (DUF1664)	1.51542	0.0172297	0.00117218
F4IAT2	AT1G24706	THO2	THO2	1.18217	0.0122806	0.000567245
Q94AK8	AT1G25260	AT1G25260	Ribosomal protein L10 family protein	1.33772	0.00725309	0.000171441													✓
Q9C677	AT1G26320	AT1G26320	Zinc-binding dehydrogenase family protein	-2.52811	0.00509045	9.44219e-05										✓
Q9C5W6	AT1G26480	GRF12	general regulatory factor 12	-1.46218	0.0449759	0.00704205
Q9FUS6	AT1G27130	GSTU13	glutathione S-transferase tau 13	1.12607	0.00918161	0.000318789								✓
Q8GYB1	AT1G28960	NUDX15	nudix hydrolase homolog 15	1.74757	0.00730385	0.000187242
Q9LP44	AT1G29140	AT1G29140	Pollen Ole e 1 allergen and extensin family protein	-2.19005	0.0323291	0.00399584
Q9C7N2	AT1G29690	CAD1	MAC/Perforin domain-containing protein	-1.61615	0.0133267	0.000655175
Q6QJ72	AT1G29810	AT1G29810	Transcriptional coactivator/pterin dehydratase	-2.90954	0.00395934	6.12009e-05
Q9C8G4	AT1G30350	AT1G30350	Pectin lyase-like superfamily protein	-1.88131	0.00918161	0.000320414
B5X582	AT1G30680	AT1G30680	toprim domain-containing protein	1.11041	0.0196384	0.00156389
F4I6G9	AT1G30820	AT1G30820	CTP synthase family protein	-1.68776	0.00725309	0.000173463
Q9SHF3	AT1G31280	AGO2	Argonaute family protein	1.29099	0.0296456	0.00334083
Q9C857	AT1G31550	AT1G31550	GDSL-like Lipase/Acylhydrolase superfamily protein	2.18409	0.0196384	0.00158301
Q8VZT8	AT1G31817	NFD3	Ribosomal L18p/L5e family protein	1.58202	0.0238625	0.00214805												✓	✓
Q9FVQ4	AT1G32080	LrgB	membrane protein	-2.34295	0.00242147	2.06963e-05									✓
Q9FVR1	AT1G32160	AT1G32160	beta-casein (DUF760)	-1.32331	0.00917393	0.000310302
A1L4Y2	AT1G32780	AT1G32780	GroES-like zinc-binding dehydrogenase family protein	-2.78585	0.0176246	0.00122594								✓
Q8LGC6	AT1G33040	NACA5	nascent polypeptide-associated complex subunit alpha-like protein 5	-3.73275	0.00851891	0.000274204
Q9C884	AT1G33170	AT1G33170	S-adenosyl-L-methionine-dependent methyltransferases superfamily protein	-1.10107	0.0196384	0.00158359
Q9C7I3	AT1G35310	MLP168	MLP-like protein 168	-2.13324	0.00142887	4.25699e-06
Q9ASU6	AT1G42440	AT1G42440	pre-rRNA-processing TSR1-like protein	1.75811	0.00725309	0.000180953												✓	✓
F4HWR0	AT1G47980	AT1G47980	desiccation-like protein	-1.55282	0.00230229	1.87396e-05
Q8GXW5	AT1G48470	GLN1;5	glutamine synthetase 1;5	-1.86493	0.0041029	6.49122e-05
F4HYJ7	AT1G48650	AT1G48650	DEA(D/H)-box RNA helicase family protein	2.0248	0.00230229	1.88404e-05
Q9SX48	AT1G50310	STP9	sugar transporter 9	-3.03384	0.00264655	2.47705e-05
Q9LPS7	AT1G50570	AT1G50570	Calcium-dependent lipid-binding (CaLB domain) family protein	1.61464	0.00331088	3.50479e-05
Q9C685	AT1G51100	CRR41	potassium/sodium hyperpolarization-activated cyclic nucleotide-gated channel protein	-2.14895	0.00230229	1.77252e-05
Q8LAP6	AT1G51110	AT1G51110	Plastid-lipid associated protein PAP / fibrillin family protein	-1.28072	0.0172297	0.00117676
Q9C8K2	AT1G51500	ABCG12	ABC-2 type transporter family protein	-1.32352	0.0373078	0.00507478
Q8VZ57	AT1G52510	AT1G52510	alpha/beta-Hydrolases superfamily protein	-1.11882	0.0111424	0.000478196
Q9SSQ9	AT1G52570	PLDALPHA2	phospholipase D alpha 2	-1.86559	0.00264655	2.40064e-05
Q9SSS0	AT1G52680	AT1G52680	late embryogenesis abundant protein-related / LEA protein-like protein	-2.42742	0.0131271	0.000623054
Q1H583	AT1G54000	GLL22	GDSL-like Lipase/Acylhydrolase superfamily protein	4.4972	0.000573561	7.00325e-07
Q9ZVL6	AT1G54780	TLP18.3	thylakoid lumen 18.3 kDa protein	-1.11373	0.00529778	9.9231e-05	✓		✓
Q9FZ42	AT1G54870	AT1G54870	NAD(P)-binding Rossmann-fold superfamily protein	-1.82646	0.0345808	0.00454663
Q9ZVV4	AT1G55570	sks12	SKU5 similar 12	-1.85997	0.00725309	0.000174869
Q9C510	AT1G56360	PAP6	purple acid phosphatase 6	-1.67686	0.0178419	0.00127512
Q41931	AT1G62380	ACO2	ACC oxidase 2	1.01675	0.00918161	0.000332268										✓
Q43348	AT1G62660	AT1G62660	Glycosyl hydrolases family 32 protein	-1.38268	0.00575911	0.000115178									✓
Q9CAN7	AT1G63060	AT1G63060	ribosome biogenesis NEP1-like protein	-3.02063	0.00873452	0.000285909
Q8LDN8	AT1G63180	UGE3	UDP-D-glucose/UDP-D-galactose 4-epimerase 3	-1.50065	0.0178419	0.00127503
Q0WVM5	AT1G63810	AT1G63810	nucleolar protein	2.15821	0.00678457	0.000146736													✓
P11139	AT1G64740	TUA1	alpha-1 tubulin	-1.19325	0.0150858	0.000883774
Q9S9J5	AT1G65150	AT1G65150	TRAF-like family protein	-1.67225	0.00386912	5.33996e-05
O80796	AT1G65260	PTAC4	plastid transcriptionally active 4	-1.32947	0.0144547	0.000806983
Q9C8D7	AT1G66080	AT1G66080	hikeshi-like protein	1.64702	0.0230177	0.00205315							✓
Q9C8Y9	AT1G66280	BGLU22	Glycosyl hydrolase superfamily protein	-1.29455	0.00921668	0.000336889
P0DH96	AT1G66410	CAM4	calmodulin 4	2.54086	0.00142887	4.34835e-06
Q9C524	AT1G66430	AT1G66430	pfkB-like carbohydrate kinase family protein	-1.03	0.0215316	0.00183639											✓
Q9FYG4	AT1G67290	GLOX1	glyoxal oxidase-related protein	-2.04781	0.0096665	0.000365274
Q9C9X1	AT1G68070	AT1G68070	Zinc finger, C3HC4 type (RING finger) family protein	-1.56592	0.00183255	8.99779e-06
Q9S713	AT1G68830	STN7	Serine/Threonine kinase domain protein	-2.22383	0.0133819	0.000685019
Q93V72	AT1G69295	PDCB4	plasmodesmata callose-binding protein 4	1.29409	0.00730385	0.000192507
Q94F88	AT1G69770	CMT3	chromomethylase 3	2.39264	0.0101378	0.000407431
Q84WM7	AT1G69940	PPME1	Pectin lyase-like superfamily protein	-1.94743	0.00411197	6.92227e-05
Q8VYF7	AT1G71260	ATWHY2	WHIRLY 2	1.05087	0.00799726	0.000241416
Q8GRL7	AT1G71440	PFI	tubulin folding cofactor E / Pfifferling (PFI)	-1.23877	0.0260517	0.0025251						✓
Q9C7S6	AT1G72290	AT1G72290	Kunitz family trypsin and protease inhibitor protein	-3.28526	0.000573561	9.07915e-07
Q9SSN0	AT1G72960	AT1G72960	Root hair defective 3 GTP-binding protein (RHD3)	-1.93873	0.00374135	5.00449e-05
Q9CAT7	AT1G73230	AT1G73230	Nascent polypeptide-associated complex NAC	-2.69715	0.000502254	2.74007e-07
Q9FX45	AT1G73530	AT1G73530	RNA-binding (RRM/RBD/RNP motifs) family protein	1.20778	0.007597	0.000218203
Q9C9U8	AT1G73630	AT1G73630	EF hand calcium-binding protein family	-1.91219	0.0399884	0.00570847
P42730	AT1G74310	HSP101	heat shock protein 101	5.32392	0.000573561	9.38724e-07							✓
Q8RWN4	AT1G75210	AT1G75210	HAD-superfamily hydrolase, subfamily IG, 5'-nucleotidase	-2.22757	0.00165341	5.45338e-06
Q8GXC5	AT1G75560	AT1G75560	zinc knuckle (CCHC-type) family protein	1.63477	0.0142702	0.000783477
Q1PFD0	AT1G75790	sks18	SKU5 similar 18	-1.96588	0.00387263	5.42267e-05
Q94CH8	AT1G75880	AT1G75880	SGNH hydrolase-type esterase superfamily protein	-1.01021	0.00998301	0.000396284
Q0WUV7	AT1G75910	EXL4	extracellular lipase 4	-1.38587	0.0112256	0.000483809
Q8RWL2	AT1G76040	CPK29	calcium-dependent protein kinase 29	1.69149	0.0447856	0.00691452
Q9SGS4	AT1G76080	CDSP32	chloroplastic drought-induced stress protein of 32 kD	-2.25866	0.00725309	0.000173055									✓	✓
O49290	AT1G77060	AT1G77060	Phosphoenolpyruvate carboxylase family protein	-1.18931	0.0120104	0.000537288
Q6IDC7	AT1G77550	AT1G77550	tubulin-tyrosine ligase	-1.49367	0.00411197	6.70748e-05
Q9SYM4	AT1G78580	TPS1	trehalose-6-phosphate synthase	1.68643	0.014156	0.000765283
Q9ZVA1	AT1G78820	AT1G78820	D-mannose binding lectin protein with Apple-like carbohydrate-binding domain-containing protein	-1.38113	0.028339	0.003025
P27202	AT1G79040	PSBR	photosystem II subunit R	-1.16318	0.0266432	0.00268418	✓
Q94KK7	AT1G79590	SYP52	syntaxin of plants 52	1.36727	0.0162904	0.00101798
Q9MA15	AT1G79600	AT1G79600	Protein kinase superfamily protein	-1.53208	0.0159176	0.000989968					✓				✓	✓
Q84L33	AT1G79650	RAD23B	Rad23 UV excision repair protein family	1.76785	0.00340143	4.14431e-05
Q0WVL7	AT1G79830	GC5	golgin Putative 5	-1.08996	0.0340734	0.00439034
Q944I4	AT1G80380	AT1G80380	P-loop containing nucleoside triphosphate hydrolases superfamily protein	-1.30414	0.0177529	0.00124116
Q9ZU93	AT2G01650	PUX2	plant UBX domain-containing protein 2	1.17658	0.00824322	0.000253338
Q9ZPQ7	AT2G03740	AT2G03740	late embryogenesis abundant domain-containing protein / LEA domain-containing protein	-1.47875	0.0260487	0.00252007
Q9SI55	AT2G03850	AT2G03850	Late embryogenesis abundant protein (LEA) family protein	-1.23149	0.0172297	0.00119063
F4IFC5	AT2G04842	EMB2761	threonyl-tRNA synthetase, putative / threonine-tRNA ligase	-1.14906	0.0356268	0.00474246
Q9S7J7	AT2G05070	LHCB2.2	photosystem II light harvesting complex protein 2.2	-1.17773	0.02705	0.00279895	✓		✓	✓	✓				✓
Q9SH76	AT2G07560	HA6	H[ ]-ATPase 6	-2.89505	0.00165341	7.21618e-06
Q3B724	AT2G13680	CALS5	callose synthase 5	-3.27776	0.00395538	6.01693e-05
F4IJE1	AT2G15900	AT2G15900	phox domain-containing protein	1.61487	0.00918161	0.000326195
Q8S8K0	AT2G17972	AT2G17972	transmembrane protein	-1.09972	0.0144788	0.000812615
Q9ZU66	AT2G18510	emb2444	RNA-binding (RRM/RBD/RNP motifs) family protein	1.8377	0.027918	0.00293394
Q9ZV48	AT2G18700	TPS11	trehalose phosphatase/synthase 11	-1.60507	0.0157618	0.000971675
Q9ZV45	AT2G18740	AT2G18740	Small nuclear ribonucleoprotein family protein	1.76153	0.00942996	0.000348115
Q38905	AT2G19770	PRF5	profilin 5	-2.34692	0.00738464	0.000207827
Q9S714	AT2G20260	PSAE-2	photosystem I subunit E-2	-1.02245	0.0126221	0.000589903	✓
Q9SJ20	AT2G21790	RNR1	ribonucleotide reductase 1	1.02897	0.00880808	0.00029152
O64806	AT2G22950	ACA7	Cation transporter/ E1-E2 ATPase family protein	-2.84589	0.0149572	0.000867677
Q84WV8	AT2G23420	NAPRT2	nicotinate phosphoribosyltransferase 2	-1.64493	0.0419319	0.00618915
O80476	AT2G23600	ACL	acetone-cyanohydrin lyase	-2.13933	0.0268585	0.00274446
Q9SK50	AT2G24820	TIC55-II	translocon at the inner envelope membrane of chloroplasts 55-II	-1.31636	0.0266127	0.00266657
Q8VYJ7	AT2G25140	CLPB4	casein lytic proteinase B4	2.21563	0.0284709	0.00305988						✓	✓
Q9XIN6	AT2G27290	AT2G27290	FAM210B-like protein, putative (DUF1279)	-1.92341	0.017224	0.00116205
Q9SJK3	AT2G27880	AGO5	Argonaute family protein	-1.37013	0.0153918	0.000923674
Q9SIB2	AT2G28630	KCS12	3-ketoacyl-CoA synthase 12	-1.19249	0.00738464	0.00020859
Q9ZV36	AT2G28760	UXS6	UDP-XYL synthase 6	-1.93052	0.00970562	0.000373421
Q9SID2	AT2G31360	ADS2	16:0delta9 desaturase 2	1.55466	0.0036325	4.653e-05
Q9SKY8	AT2G32120	HSP70T-2	heat-shock protein 70T-2	1.95821	0.00209013	1.30399e-05						✓	✓
Q8S8L9	AT2G32450	AT2G32450	Calcium-binding tetratricopeptide family protein	-1.30332	0.0342545	0.00445248
F4IHU8	AT2G34357	AT2G34357	ARM repeat superfamily protein	1.56732	0.00678457	0.000145083
Q39141	AT2G34420	LHB1B2	photosystem II light harvesting complex protein B1B2	-1.39594	0.026628	0.00267781	✓		✓	✓
Q8W413	AT2G36190	cwINV4	cell wall invertase 4	-2.65305	0.0180514	0.00129994
Q9SJQ9	AT2G36460	FBA6	Aldolase superfamily protein	1.10094	0.00374135	5.03473e-05
Q9SJQ1	AT2G36570	AT2G36570	Leucine-rich repeat protein kinase family protein	-2.9691	0.00678457	0.000145754
Q0PGJ6	AT2G37770	ChlAKR	NAD(P)-linked oxidoreductase superfamily protein	-1.21494	0.0344618	0.00451219								✓	✓
Q9ZVH8	AT2G38560	TFIIS	transcript elongation factor IIS	1.20286	0.0163863	0.00103105
Q682E1	AT2G38580	AT2G38580	Mitochondrial ATP synthase D chain-related protein	1.86415	0.00725309	0.000177119
Q8L960	AT2G39140	SVR1	pseudouridine synthase family protein	1.50543	0.0240372	0.00217249												✓	✓
O80950	AT2G39310	JAL22	jacalin-related lectin 22	1.20231	0.00304981	3.10582e-05
O80948	AT2G39330	JAL23	jacalin-related lectin 23	1.51812	0.00224675	1.65197e-05
Q39096	AT2G41430	ERD15	dehydration-induced protein (ERD15)	-1.10773	0.0424091	0.00630083									✓
Q8S9M1	AT2G42130	AT2G42130	Plastid-lipid associated protein PAP / fibrillin family protein	-1.34995	0.0255887	0.00242791
O48529	AT2G42220	AT2G42220	Rhodanese/Cell cycle control phosphatase superfamily protein	-1.03306	0.0226873	0.00201335
Q9SIN5	AT2G42530	COR15B	cold regulated 15b	-2.34347	0.0243399	0.0022133
Q42512	AT2G42540	COR15A	cold-regulated 15a	-1.14159	0.0256153	0.00245047							✓		✓
F4IP69	AT2G42700	AT2G42700	vesicle docking protein	1.07813	0.0449759	0.00703738
Q67ZI9	AT2G42990	AT2G42990	GDSL-like Lipase/Acylhydrolase superfamily protein	1.28176	0.0175852	0.0012184
O22842	AT2G43610	AT2G43610	Chitinase family protein	-1.67112	0.0138169	0.000736196
Q9SKE2	AT2G46370	JAR1	Auxin-responsive GH3 family protein	-1.33576	0.0338189	0.00431141								✓		✓
Q501B0	AT2G46780	AT2G46780	RNA-binding (RRM/RBD/RNP motifs) family protein	1.06239	0.0144331	0.000801563
O82793	AT2G46860	PPa3	pyrophosphorylase 3	-2.13294	0.00459107	8.26542e-05
Q94A16	AT2G47320	AT2G47320	Cyclophilin-like peptidyl-prolyl cis-trans isomerase family protein	-1.61628	0.0138288	0.000739348
Q944S2	AT2G47790	AT2G47790	Transducin/WD40 repeat-like superfamily protein	1.54301	0.0038836	5.53581e-05
Q9SGH4	AT3G01440	PnsL3	PsbQ-like 1	-1.53577	0.021845	0.00187504	✓	✓
Q9SGH2	AT3G01460	MBD9	methyl-CPG-binding domain 9	1.47425	0.00730385	0.000199856
F4J117	AT3G01510	LSF1	like SEX4 1	-1.28865	0.0360958	0.00483115
A0A1I9LSS3	AT3G02030	AT3G02030	transferase	-3.96402	0.00918161	0.000331479
Q9M8R9	AT3G02770	AT3G02770	Ribonuclease E inhibitor RraA/Dimethylmenaquinone methyltransferase	1.27473	0.0157297	0.000958371
Q8GXX7	AT3G02830	ZFN1	zinc finger protein 1	-1.26373	0.0428718	0.00646009
Q9SRP7	AT3G03430	AT3G03430	Calcium-binding EF-hand family protein	-2.55	0.0360898	0.00482379
O82772	AT3G03640	BGLU25	beta glucosidase 25	1.22462	0.0185557	0.00138349
F4J4V1	AT3G04710	TPR10	ankyrin repeat family protein	1.00145	0.0084178	0.000266357
Q9M9W5	AT3G05600	AT3G05600	alpha/beta-Hydrolases superfamily protein	-1.03006	0.00896753	0.000300059
Q9M7T1	AT3G06040	AT3G06040	Ribosomal protein L12/ ATP-dependent Clp protease adaptor protein ClpS family protein	1.9305	0.0133803	0.000667263
B9DGY1	AT3G07700	AT3G07700	Protein kinase superfamily protein	-1.62352	0.00568014	0.000109492
Q9SFD1	AT3G07830	AT3G07830	Pectin lyase-like superfamily protein	-2.05454	0.00712446	0.000160653
P49063	AT3G07850	AT3G07850	Pectin lyase-like superfamily protein	-3.17426	0.00264655	2.4673e-05
Q9C9Z8	AT3G08560	VHA-E2	vacuolar H -ATPase subunit E isoform 2	-3.02443	0.00825615	0.000256738
Q9SR92	AT3G08920	AT3G08920	Rhodanese/Cell cycle control phosphatase superfamily protein	-1.87902	0.0179737	0.00128781
Q9XF88	AT3G08940	LHCB4.2	light harvesting complex photosystem II	-1.30062	0.0335946	0.00426423	✓		✓	✓	✓
Q9SF94	AT3G09930	AT3G09930	GDSL-like Lipase/Acylhydrolase superfamily protein	-1.38269	0.0320651	0.00391849
Q9SS38	AT3G10270	GYRB1	DNA gyrase subunit B	1.85152	0.0115815	0.000507574
Q9SS45	AT3G10340	PAL4	phenylalanine ammonia-lyase 4	-4.09504	0.00142887	3.41485e-06
Q9C774	AT3G11270	MEE34	Mov34/MPN/PAD-1 family protein	1.00958	0.00918161	0.000315144												✓	✓
Q9ZSD4	AT3G11820	SYP121	syntaxin of plants 121	1.04802	0.0410649	0.00601896
B5X565	AT3G12080	emb2738	GTP-binding family protein	1.63434	0.0117407	0.000520954
Q9LHA8	AT3G12580	HSP70	heat shock protein 70	4.22827	0.000502254	2.41678e-07						✓	✓
Q9LHK1	AT3G12600	NUDT16	nudix hydrolase homolog 16	-1.60169	0.00411197	6.85916e-05
Q9LK64	AT3G13080	ABCC3	multidrug resistance-associated protein 3	1.24685	0.00998301	0.000397578
Q39218	AT3G13110	SERAT2;2	serine acetyltransferase 2;2	1.07896	0.0256153	0.00245658
Q9LHL2	AT3G13224	AT3G13224	RNA-binding (RRM/RBD/RNP motifs) family protein	1.75204	0.00918161	0.000329489
Q9LJF2	AT3G13390	sks11	SKU5 similar 11	-2.72365	0.00331207	3.73428e-05
Q9LVJ4	AT3G14040	AT3G14040	Pectin lyase-like superfamily protein	-3.67786	0.0406908	0.00589754
Q940U6	AT3G14110	FLU	Tetratricopeptide repeat (TPR)-like superfamily protein	-1.26395	0.0178419	0.00127287										✓
Q9LRR6	AT3G14450	CID9	CTC-interacting domain 9	-1.01097	0.02705	0.00279469
Q84VW9	AT3G14940	PPC3	phosphoenolpyruvate carboxylase 3	-1.32158	0.0338189	0.00430456	✓
Q9SEU6	AT3G15360	TRX-M4	thioredoxin M-type 4	-1.53959	0.00799565	0.000238197										✓
Q9SUI7	AT3G16140	PSAH-1	photosystem I subunit H-1	-1.36651	0.0388862	0.00546102	✓
Q6NMH5	AT3G16760	AT3G16760	Tetratricopeptide repeat (TPR)-like superfamily protein	1.15272	0.0256153	0.00246155
Q9LRN8	AT3G17465	RPL3P	ribosomal protein L3 plastid	1.05517	0.00392847	5.85805e-05
Q9LSH2	AT3G17760	GAD5	glutamate decarboxylase 5	-3.8181	0.00395538	6.04204e-05
Q94BY7	AT3G17930	DAC	transmembrane protein	-1.25859	0.0151509	0.000898798
Q9LS97	AT3G18790	AT3G18790	pre-mRNA-splicing factor ISY1-like protein	1.05978	0.0463186	0.00737628
Q39228	AT3G19930	STP4	sugar transporter 4	-2.13747	0.0110822	0.000467553
Q9LJX4	AT3G20250	PUM5	pumilio 5	1.05394	0.0269601	0.00276476									✓
Q9LTR2	AT3G20320	ABCI15	trigalactosyldiacylglycerol2	-1.10168	0.0184314	0.00135611
Q9LHQ4	AT3G20680	AT3G20680	plant/protein (DUF1995)	-1.60697	0.0184888	0.00137178
Q84R14	AT3G20720	AT3G20720	amino-terminal region of chorein	-1.62079	0.017224	0.00115577
Q9LT47	AT3G20740	FIE	Transducin/WD40 repeat-like superfamily protein	1.47465	0.0151509	0.000900957
Q9LU41	AT3G21180	ACA9	autoinhibited Ca(2 )-ATPase 9	-3.21288	0.00286579	2.81419e-05
Q9ASW4	AT3G21215	AT3G21215	RNA-binding (RRM/RBD/RNP motifs) family protein	1.31829	0.01928	0.00146667
Q9LVE0	AT3G21670	AT3G21670	Major facilitator superfamily protein	-1.60206	0.00337317	3.93784e-05
Q9LRK8	AT3G21990	AT3G21990	cysteine-rich repeat secretory-like protein (DUF26)	-1.85938	0.0184233	0.00134347
A0A1I9LSA3	AT3G22120	CWLP	cell wall-plasma membrane linker protein	-1.02546	0.038578	0.00540892
Q9LUW6	AT3G22310	PMH1	putative mitochondrial RNA helicase 1	1.43318	0.00340143	4.1238e-05									✓
Q94KE2	AT3G22380	TIC	time for coffee	2.4668	0.0127907	0.000601743									✓	✓
F4J469	AT3G23710	Tic22-III	Tic22-like family protein	1.01874	0.0342545	0.00446824						✓
Q8LG58	AT3G23730	XTH16	xyloglucan endotransglucosylase/hydrolase 16	1.1143	0.032939	0.00417503
Q9ZSJ7	AT3G24160	PMP	putative type 1 membrane protein	1.06559	0.0143138	0.000788706
Q9LV48	AT3G24550	PERK1	proline extensin-like receptor kinase 1	1.24387	0.0138169	0.000735867
Q9LJR7	AT3G25050	XTH3	xyloglucan endotransglucosylase/hydrolase 3	-1.44123	0.0133267	0.000654465
F4JA39	AT3G25680	AT3G25680	SLH domain protein	-1.54175	0.00765735	0.000222752
Q9LS01	AT3G25780	AOC3	allene oxide cyclase 3	1.4696	0.0249655	0.00232445
Q9LTN1	AT3G26125	CYP86C2	cytochrome P450, family 86, subfamily C, polypeptide 2	-1.42347	0.0296456	0.00335208
Q9LW29	AT3G26810	AFB2	auxin signaling F-box 2	2.39862	0.000573561	5.60954e-07
Q9LW26	AT3G26840	PES2	Esterase/lipase/thioesterase family protein	-1.85201	0.00725309	0.000179497
Q9LSD0	AT3G27060	TSO2	Ferritin/ribonucleotide reductase-like family protein	2.78079	0.0185302	0.00137822
O22609	AT3G27925	DEG1	DegP protease 1	-1.0925	0.0121585	0.000550549	✓		✓
Q9LHD9	AT3G28270	AT3G28270	transmembrane protein, putative (DUF677)	1.47715	0.0122476	0.000560097									✓
Q9MBH1	AT3G28950	AT3G28950	AIG2-like (avirulence induced gene) family protein	1.20659	0.031274	0.00375864
Q9MBG7	AT3G28980	AT3G28980	mediator of RNA polymerase II transcription subunit-like protein, putative (DUF1216)	-2.61367	0.00209013	1.27894e-05
A0A1I9LRU1	AT3G42850	AT3G42850	Mevalonate/galactokinase family protein	-3.06295	0.015221	0.000907887
Q9LZG7	AT3G43800	GSTU27	glutathione S-transferase tau 27	1.43352	0.00575911	0.000115203								✓
Q9LX88	AT3G46040	RPS15AD	ribosomal protein S15A D	2.16664	0.0084178	0.000264453
Q9SNC6	AT3G46510	PUB13	plant U-box 13	-1.28633	0.0296456	0.00332675
Q9STF2	AT3G46780	PTAC16	plastid transcriptionally active 16	-2.09696	0.00799726	0.000239986
Q9SU72	AT3G48090	EDS1	alpha/beta-Hydrolases superfamily protein	1.36904	0.00921668	0.000336593										✓
Q94K71	AT3G48420	AT3G48420	Haloacid dehalogenase-like hydrolase (HAD) superfamily protein	-1.4941	0.00409257	6.40045e-05
Q9SMP0	AT3G48590	NF-YC1	nuclear factor Y, subunit C1	-1.95131	0.0114866	0.000497149
Q8L6Z4	AT3G49080	AT3G49080	Ribosomal protein S5 domain 2-like superfamily protein	1.41309	0.00815888	0.000249262												✓	✓
Q9SMU8	AT3G49120	PRXCB	peroxidase CB	1.27062	0.0186844	0.00140328										✓
Q9M2Z1	AT3G49670	BAM2	Leucine-rich receptor-like protein kinase family protein	-1.00747	0.0247883	0.00228996
Q9SD39	AT3G51070	AT3G51070	S-adenosyl-L-methionine-dependent methyltransferases superfamily protein	-1.60014	0.007597	0.000218281
Q8L776	AT3G51610	NPU	ATP-dependent helicase/deoxyribonuclease subunit B	2.19938	0.0326674	0.00408244										✓
Q9SUY9	AT3G52160	KCS15	3-ketoacyl-CoA synthase 15	-1.54628	0.0133819	0.000681456
Q9LXI4	AT3G52810	PAP21	purple acid phosphatase 21	-1.89178	0.032798	0.00413049
O24466	AT3G53610	RAB8	RAB GTPase homolog 8	1.00378	0.0217586	0.00185971
Q9M328	AT3G53990	AT3G53990	Adenine nucleotide alpha hydrolases-like superfamily protein	1.20929	0.00719705	0.000164899						✓	✓			✓
P25851	AT3G54050	HCEF1	high cyclic electron flow 1	-1.23943	0.0188929	0.00142582	✓	✓
B5BT18	AT3G54280	RGD3	ROOT GROWTH DEFECTIVE 3	1.63532	0.0339387	0.00435112
Q9M2V5	AT3G55110	ABCG18	ABC-2 type transporter family protein	-1.03195	0.0384175	0.00535148
P82538	AT3G55330	PPL1	PsbP-like protein 1	-1.39681	0.00331207	3.70114e-05	✓
Q9LXX6	AT3G56640	SEC15A	exocyst complex component sec15A	-1.00063	0.0192074	0.00145653
Q9M1J8	AT3G57000	AT3G57000	nucleolar essential protein-like protein	1.39987	0.00209013	1.32825e-05													✓
Q8LBZ4	AT3G57810	AT3G57810	Cysteine proteinases superfamily protein	-1.68504	0.00183255	8.33879e-06
Q9M1B9	AT3G59480	AT3G59480	pfkB-like carbohydrate kinase family protein	-1.23467	0.00998301	0.000394715											✓
Q9M1D3	AT3G60100	CSY5	citrate synthase 5	-2.58053	0.0036325	4.61324e-05
Q9M1C2	AT3G60210	AT3G60210	GroES-like family protein	-2.59604	0.00165341	7.16251e-06						✓
Q9M209	AT3G60500	CER7	3'-5'-exoribonuclease family protein	1.94661	0.0302917	0.00351999													✓
Q6DBN4	AT3G61560	AT3G61560	Reticulon family protein	-1.35585	0.00918161	0.000321446
Q9LZI3	AT3G62820	AT3G62820	Plant invertase/pectin methylesterase inhibitor superfamily protein	1.498	0.0147523	0.000845058
A8MRN4	AT3G63095	AT3G63095	Tetratricopeptide repeat (TPR)-like superfamily protein	-1.272	0.0221359	0.00191611
Q9M1X2	AT3G63170	FAP1	Chalcone-flavanone isomerase family protein	-1.40323	0.00725309	0.000181682
Q8LG03	AT4G00755	AT4G00755	F-box family protein	2.07446	0.0301629	0.00348308
Q9M159	AT4G01040	AT4G01040	Glycosyl hydrolase superfamily protein	-3.76967	0.00917393	0.000310188
Q1G3L2	AT4G01883	AT4G01883	Polyketide cyclase / dehydrase and lipid transport protein	-2.60172	0.0195735	0.00150921
Q93WC5	AT4G01990	AT4G01990	Tetratricopeptide repeat (TPR)-like superfamily protein	1.52481	0.0406908	0.00589115
O04254	AT4G02140	AT4G02140	hypothetical protein	-1.6657	0.0226873	0.00200939
P46422	AT4G02520	GSTF2	glutathione S-transferase PHI 2	2.78558	0.0196384	0.00155026								✓
O22773	AT4G02530	AT4G02530	chloroplast thylakoid lumen protein	-1.33349	0.0223021	0.00194671	✓		✓
Q9S7H1	AT4G02770	PSAD-1	photosystem I subunit D-1	-1.39645	0.0148348	0.000855177	✓
Q9ZR03	AT4G03280	PETC	photosynthetic electron transfer C	-1.00766	0.0133803	0.000678869	✓	✓
Q9XEA1	AT4G04340	AT4G04340	ERD (early-responsive to dehydration stress) family protein	-1.12861	0.00696236	0.000153365
Q9XEA0	AT4G04350	EMB2369	tRNA synthetase class I (I, L, M and V) family protein	-1.19933	0.0303246	0.00353484
Q93YS7	AT4G04940	AT4G04940	transducin family protein / WD-40 repeat family protein	1.4522	0.00918161	0.000327229												✓	✓
Q41932	AT4G05180	PSBQ-2	photosystem II subunit Q-2	-1.53621	0.0303512	0.00354528	✓	✓
Q9M0V4	AT4G05410	YAO	Transducin/WD40 repeat-like superfamily protein	2.16258	0.00942996	0.000346622													✓
B3LF48	AT4G05520	EHD2	EPS15 homology domain 2	1.27523	0.03251	0.0040438
O82616	AT4G10260	AT4G10260	pfkB-like carbohydrate kinase family protein	-1.81727	0.00730385	0.000191281											✓
Q9SZY1	AT4G10480	AT4G10480	Nascent polypeptide-associated complex (NAC), alpha subunit family protein	-1.73829	0.00571351	0.000112213
Q9T009	AT4G11030	AT4G11030	AMP-dependent synthetase and ligase family protein	-3.27037	0.00730385	0.000201889
Q67ZW2	AT4G11160	AT4G11160	Translation initiation factor 2, small GTP-binding protein	1.33908	0.0467141	0.00745863
Q9SZ63	AT4G11980	NUDX14	nudix hydrolase homolog 14	-1.34425	0.0304745	0.00356894
Q9STH1	AT4G12400	Hop3	stress-inducible protein	3.07852	0.00264655	2.47153e-05							✓
Q9SU40	AT4G12420	SKU5	Cupredoxin superfamily protein	-1.10498	0.013016	0.000615412
Q9T0H6	AT4G13560	UNE15	Late embryogenesis abundant protein (LEA) family protein	-2.51547	0.00192538	9.80374e-06
Q93WN0	AT4G14040	SBP2	selenium-binding protein 2	-2.16228	0.00495022	9.00204e-05
O23482	AT4G16370	OPT3	oligopeptide transporter	-1.68417	0.00337317	3.89898e-05
Q84W12	AT4G16450	AT4G16450	NADH-ubiquinone oxidoreductase	1.35622	0.0373078	0.00507015
Q8W1B3	AT4G21445	AT4G21445	receptor-interacting protein	-1.57079	0.00765735	0.0002228
O49636	AT4G22310	AT4G22310	Uncharacterized protein family (UPF0041)	2.4666	0.00970562	0.000374176
O49652	AT4G22710	CYP706A2	cytochrome P450, family 706, subfamily A, polypeptide 2	-1.3632	0.0104334	0.0004269
F4JPA3	AT4G23620	AT4G23620	Ribosomal protein L25/Gln-tRNA synthetase, anti-codon-binding domain-containing protein	1.09836	0.0427424	0.00638144
Q9T0A4	AT4G23890	NdhS	NAD(P)H-quinone oxidoreductase subunit S	-1.86088	0.00216637	1.45764e-05	✓	✓
A0A1P8B8P6	AT4G24380	AT4G24380	dihydrofolate reductase	-1.76181	0.00567161	0.000108296
Q6NMK6	AT4G25280	AT4G25280	P-loop containing nucleoside triphosphate hydrolases superfamily protein	2.13331	0.00142887	3.31838e-06
Q67ZM4	AT4G25590	ADF7	actin depolymerizing factor 7	-2.91795	0.0038836	5.72052e-05
Q9SW09	AT4G25740	AT4G25740	RNA binding Plectin/S10 domain-containing protein	1.29139	0.00678457	0.00014682												✓
Q9SZR9	AT4G27420	ABCG9	ABC-2 type transporter family protein	-1.14596	0.0368266	0.00495575
Q94A65	AT4G27700	AT4G27700	Rhodanese/Cell cycle control phosphatase superfamily protein	-1.32304	0.00918161	0.000316093
A0A1P8B5P0	AT4G28000	AT4G28000	P-loop containing nucleoside triphosphate hydrolases superfamily protein	-1.84751	0.0038836	5.63616e-05
Q9SUD4	AT4G28050	TET7	tetraspanin7	-1.25944	0.00337317	3.9872e-05
Q8VZR8	AT4G28300	AT4G28300	formin-like protein (DUF1421)	1.53376	0.0100545	0.000402252
Q93YW5	AT4G28400	AT4G28400	Protein phosphatase 2C family protein	-1.43381	0.0296456	0.00332654
O49457	AT4G28480	AT4G28480	DNAJ heat shock family protein	1.24665	0.019869	0.0016151						✓
Q66GN3	AT4G28600	NPGR2	no pollen germination related 2	1.03242	0.0487104	0.00796338
Q9S831	AT4G28750	PSAE-1	Photosystem I reaction centre subunit IV / PsaE protein	-1.28732	0.00696236	0.000154497	✓
Q38904	AT4G29340	PRF4	profilin 4	-2.6611	0.014156	0.000769714
Q9SUM2	AT4G30220	RUXF	small nuclear ribonucleoprotein F	4.18847	0.000573561	6.5022e-07
A0A1P8B4E4	AT4G30990	AT4G30990	ARM repeat superfamily protein	1.01602	0.00719705	0.000164908
F4JRX3	AT4G31210	AT4G31210	DNA topoisomerase, type IA, core	1.26171	0.0196384	0.00157525
Q8RWG1	AT4G31390	ACDO1	Protein kinase superfamily protein	-1.56768	0.0263099	0.0025988	✓	✓			✓			✓	✓	✓
F4JSP1	AT4G31530	AT4G31530	NAD(P)-binding Rossmann-fold superfamily protein	-1.59483	0.00998301	0.00039396
O82647	AT4G33070	AT4G33070	Thiamine pyrophosphate dependent pyruvate decarboxylase family protein	-1.94439	0.0166753	0.00107045
Q0WPU1	AT4G33200	XI-I	myosin	1.97761	0.0178419	0.001273
Q93YW0	AT4G33630	EX1	UvrB/UvrC domain protein (DUF3506)	-1.8547	0.0267094	0.00270055										✓
Q9M069	AT4G34480	AT4G34480	O-Glycosyl hydrolases family 17 protein	1.61304	0.0406468	0.00586899
F4JN35	AT4G35580	NTL9	NAC transcription factor-like 9	1.35677	0.0177529	0.00124939
Q9SBJ6	AT4G35950	RAC6	RAC-like 6	-1.09838	0.00880808	0.000290549
O23244	AT4G36350	PAP25	purple acid phosphatase 25	-2.73456	0.0169608	0.00111345
O23237	AT4G36430	AT4G36430	Peroxidase superfamily protein	3.49891	0.00230229	1.8365e-05										✓
Q9M065	AT4G36680	AT4G36680	Tetratricopeptide repeat (TPR)-like superfamily protein	1.37421	0.0196384	0.00158737
Q9SZN7	AT4G38580	FP6	farnesylated protein 6	1.70316	0.00165341	5.94639e-06							✓
Q93YQ7	AT4G39010	GH9B18	glycosyl hydrolase 9B18	-1.46308	0.017224	0.00116071
Q9SVI9	AT4G39040	AT4G39040	RNA-binding CRS1 / YhbY (CRM) domain protein	1.60968	0.00639692	0.000131452
Q6NPM8	AT4G39120	IMPL2	inositol monophosphatase family protein	1.36128	0.0457229	0.0072321
F4JW20	AT4G39420	AT4G39420	spatacsin carboxy-terminus protein	1.52891	0.0327468	0.00410303
Q680K2	AT4G39970	AT4G39970	Haloacid dehalogenase-like hydrolase (HAD) superfamily protein	-1.13778	0.0172297	0.00118085
Q8S4F6	AT5G01220	SQD2	sulfoquinovosyldiacylglycerol 2	-1.12007	0.0228153	0.00202886
Q5YDB5	AT5G01270	CPL2	carboxyl-terminal domain (ctd) phosphatase-like 2	2.41271	0.0438503	0.0066751
Q07473	AT5G01530	LHCB4.1	light harvesting complex photosystem II	-1.13601	0.0262867	0.00256374	✓		✓	✓	✓
P22954	AT5G02490	Hsp70-2	Heat shock protein 70 (Hsp 70) family protein	1.34325	0.0138169	0.000727341						✓	✓
Q9LZ46	AT5G02560	HTA12	histone H2A 12	-1.41993	0.00989813	0.000386997
F4KFB3	AT5G03420	AT5G03420	5'-AMP-activated protein kinase-like protein	-1.87341	0.00411197	7.029e-05
Q9LZD4	AT5G03520	RAB8C	RAB GTPase homolog 8C	1.06598	0.0150858	0.000882722
Q9LZS7	AT5G03610	AT5G03610	GDSL-like Lipase/Acylhydrolase superfamily protein	1.43126	0.0252662	0.00238005
Q9LZS6	AT5G03620	AT5G03620	Subtilisin-like serine endopeptidase family protein	-2.92471	0.024247	0.00219586
Q940P0	AT5G03660	AT5G03660	transcriptional activator (DUF662)	1.82336	0.00216637	1.44877e-05
Q8GTR4	AT5G04360	LDA	limit dextrinase	-2.42202	0.00549276	0.000103882											✓
Q9FF75	AT5G04990	SUN1	SAD1/UNC-84 domain protein 1	-2.24662	0.00873363	0.000282703
Q9C5R8	AT5G06290	2-Cys Prx B	2-cysteine peroxiredoxin B	-1.55167	0.00209013	1.15133e-05										✓
Q9FG31	AT5G06760	LEA4-5	Late Embryogenesis Abundant 4-5	-2.73418	0.0133267	0.000650249									✓
Q9LY19	AT5G07410	AT5G07410	Pectin lyase-like superfamily protein	-2.14498	0.00242147	2.04779e-05
Q9LY09	AT5G07530	GRP17	glycine rich protein 17	-1.70256	0.0262876	0.00257666
Q9SD81	AT5G08030	GDPD6	PLC-like phosphodiesterases superfamily protein	-3.1092	0.0134718	0.000696078
Q8RX86	AT5G08370	AGAL2	alpha-galactosidase 2	2.41012	0.022046	0.0018963
Q9FNM7	AT5G08610	PDE340	P-loop containing nucleoside triphosphate hydrolases superfamily protein	1.01302	0.0270151	0.00277649
Q9FY65	AT5G09500	AT5G09500	Ribosomal protein S19 family protein	-1.72733	0.00725309	0.00018202												✓
Q9LXC0	AT5G09550	GDI	GDP dissociation inhibitor family protein / Rab GTPase activator family protein	-1.24936	0.0193156	0.00147527
Q9FIC2	AT5G09840	AT5G09840	Putative endonuclease or glycosyl hydrolase	1.39549	0.00411197	6.80815e-05
Q93Y25	AT5G09880	AT5G09880	Splicing factor, CC1-like protein	1.33553	0.0169082	0.00109962
F4KFD8	AT5G09910	AT5G09910	Ras-related small GTP-binding family protein	1.7381	0.00224675	1.67516e-05
Q84MC2	AT5G11950	LOG8	Putative lysine decarboxylase family protein	-1.28071	0.0176246	0.00122754
F4K2J6	AT5G13380	AT5G13380	Auxin-responsive GH3 family protein	-1.74123	0.00799565	0.000238459
Q6ICZ8	AT5G13850	NACA3	nascent polypeptide-associated complex subunit alpha-like protein 3	-1.04652	0.0275631	0.00288212
Q9FFX6	AT5G13990	EXO70C2	exocyst subunit exo70 family protein C2	-3.35072	0.0109444	0.000455768
Q9LYA5	AT5G14240	AT5G14240	Thioredoxin superfamily protein	1.07028	0.0338189	0.00431086
Q9S7G6	AT5G14580	AT5G14580	polyribonucleotide nucleotidyltransferase	1.52962	0.0438503	0.00667724													✓
Q0WNX3	AT5G15270	AT5G15270	RNA-binding KH domain-containing protein	1.32624	0.0142702	0.000782342
Q8LFJ9	AT5G15720	GLIP7	GDSL-motif lipase 7	-1.74397	0.00165341	6.04907e-06
Q9LFJ8	AT5G17050	UGT78D2	UDP-glucosyl transferase 78D2	-1.14186	0.00423046	7.46234e-05
Q9LF54	AT5G17480	PC1	pollen calcium-binding protein 1	-1.86266	0.029852	0.00338203
Q9FK51	AT5G18200	AT5G18200	putative galactose-1-phosphate uridyltransferase	1.08935	0.0177529	0.00124587
Q3E9F7	AT5G18320	AT5G18320	ARM repeat superfamily protein	-1.31659	0.0267094	0.00270269									✓
Q1H537	AT5G18660	PCB2	NAD(P)-binding Rossmann-fold superfamily protein	-1.3491	0.00730385	0.000200077
F4K172	AT5G19580	AT5G19580	glyoxal oxidase-related protein	-2.14892	0.0409464	0.00596095
Q941D3	AT5G19940	AT5G19940	Plastid-lipid associated protein PAP / fibrillin family protein	-1.02838	0.0321069	0.00392943
F4K452	AT5G20140	HBP5	SOUL heme-binding family protein	-1.18558	0.00411197	7.00033e-05										✓
Q9SCV5	AT5G20710	BGAL7	beta-galactosidase 7	-2.77837	0.00209013	1.24393e-05
Q7XZU1	AT5G20840	AT5G20840	Phosphoinositide phosphatase family protein	-1.82554	0.00842378	0.00026919
Q84VQ0	AT5G21150	AGO9	Argonaute family protein	-1.48076	0.037868	0.00522674
Q84VQ4	AT5G21430	NdhU	Chaperone DnaJ-domain superfamily protein	-1.68375	0.0266127	0.00267143
P42825	AT5G22060	J2	DNAJ homologue 2	1.21472	0.00678457	0.000144282						✓	✓
Q9C578	AT5G22100	AT5G22100	RNA cyclase family protein	1.0749	0.0182119	0.00131812
P46011	AT5G22300	NIT4	nitrilase 4	-2.62464	0.0041649	7.19522e-05								✓
Q9FFA5	AT5G23750	AT5G23750	Remorin family protein	-1.24127	0.00678457	0.000145979
Q2HIM4	AT5G23760	AT5G23760	Copper transport protein family	1.0033	0.0342545	0.00444929
Q94K97	AT5G24490	AT5G24490	30S ribosomal protein	-1.67267	0.0284277	0.00305007
Q84KJ5	AT5G24850	CRY3	cryptochrome 3	-1.49796	0.040537	0.00582299
F4JWS8	AT5G25450	AT5G25450	Cytochrome bd ubiquinol oxidase, 14kDa subunit	1.20073	0.0163863	0.00103402
Q9XGZ0	AT5G25880	NADP-ME3	NADP-malic enzyme 3	-3.15826	0.0144331	0.00080315
F4K498	AT5G27330	AT5G27330	Prefoldin chaperone subunit family protein	-3.14319	0.00386912	5.3474e-05
Q8GX81	AT5G30490	AT5G30490	craniofacial development-like protein	1.54654	0.00622602	0.000126807
Q8VYL1	AT5G35170	AT5G35170	adenylate kinase family protein	-1.49065	0.0242922	0.00220437
P0DKC4	AT5G36790	AT5G36790	Haloacid dehalogenase-like hydrolase (HAD) superfamily protein	-1.014	0.00725309	0.000178795
Q8W1X2	AT5G37850	SOS4	pfkB-like carbohydrate kinase family protein	1.2192	0.0110576	0.000464504
Q84P26	AT5G38120	4CL8	AMP-dependent synthetase and ligase family protein	-1.71685	0.0170508	0.00112245
P10796	AT5G38430	RBCS1B	Ribulose bisphosphate carboxylase (small chain) family protein	-1.34293	0.0290988	0.0031994	✓				✓
A0A219HZL6	AT5G38660	APE1	acclimation of photosynthesis to environment	-1.38908	0.00300025	3.00079e-05
Q9FLY6	AT5G39493	AT5G39493	Plant self-incompatibility protein S1 family	-2.72372	0.00142887	3.42059e-06
Q9LUK2	AT5G40040	AT5G40040	60S acidic ribosomal protein family	-1.74283	0.00696236	0.000155732
Q9FL12	AT5G40200	DEG9	DegP protease 9	2.2268	0.049436	0.00816293
Q9FL05	AT5G40270	AT5G40270	HD domain-containing metal-dependent phosphohydrolase family protein	1.55128	0.00730385	0.000201751
A0A1R7T3H9	AT5G41130	AT5G41130	Esterase/lipase/thioesterase family protein	-2.28352	0.00165341	6.57751e-06
Q9FIG9	AT5G42480	ARC6	Chaperone DnaJ-domain superfamily protein	-1.39116	0.0311875	0.00372049
F4K329	AT5G42765	AT5G42765	plasma membrane fusion protein	-1.39585	0.029427	0.00328389
Q9FMN4	AT5G42850	AT5G42850	Thioredoxin superfamily protein	1.23183	0.0038836	5.67519e-05
Q940Y9	AT5G43745	AT5G43745	ion channel POLLUX-like protein, putative (DUF1012)	-1.14729	0.0111424	0.000472708
Q9FKV8	AT5G44300	AT5G44300	Dormancy/auxin associated family protein	-3.68073	0.00142887	4.41732e-06
Q9LU01	AT5G44650	CEST	death domain associated protein	-1.115	0.00795327	0.000232856	✓						✓		✓	✓
Q9FHG3	AT5G46420	AT5G46420	16S rRNA processing protein RimM family	1.18523	0.0184314	0.00135747												✓	✓
Q9FGJ8	AT5G47590	AT5G47590	Heat shock protein HSP20/alpha crystallin family	-1.45766	0.0449759	0.00701066
Q9FI36	AT5G48020	AT5G48020	2-oxoglutarate (2OG) and Fe(II)-dependent oxygenase superfamily protein	1.50047	0.00331088	3.61253e-05
Q9LUB2	AT5G48220	AT5G48220	Aldolase-type TIM barrel family protein	-1.17241	0.0300268	0.00342716
Q9FJL3	AT5G48570	AT5G48570	FKBP-type peptidyl-prolyl cis-trans isomerase family protein	1.21411	0.00824749	0.000254969						✓	✓
Q9FI78	AT5G48930	HCT	hydroxycinnamoyl-CoA shikimate/quinate hydroxycinnamoyl transferase	1.28552	0.0290228	0.00317278
Q9LTX7	AT5G49930	emb1441	zinc knuckle (CCHC-type) family protein	1.06788	0.028339	0.00303484
P42762	AT5G51070	ERD1	Clp ATPase	-3.43052	0.00142887	4.33627e-06
Q2HIW6	AT5G51840	AT5G51840	junctophilin-like protein	-1.06006	0.0222555	0.00193205
F4KG57	AT5G52340	EXO70A2	exocyst subunit exo70 family protein A2	-1.98204	0.0230492	0.00206223
Q8LFH6	AT5G52360	ADF10	actin depolymerizing factor 10	-2.10552	0.00224675	1.59677e-05
P27323	AT5G52640	HSP90.1	heat shock-like protein	3.99065	0.000502254	9.19503e-08
Q9LVV5	AT5G52970	AT5G52970	thylakoid lumen 15.0 kDa protein	-1.21307	0.0134718	0.00070114
P81760	AT5G53490	AT5G53490	Tetratricopeptide repeat (TPR)-like superfamily protein	-1.16765	0.0134718	0.000703109
Q9FHZ4	AT5G53820	AT5G53820	Late embryogenesis abundant protein (LEA) family protein	-2.31882	0.0184314	0.00135011
Q9FN26	AT5G54010	AT5G54010	UDP-Glycosyltransferase superfamily protein	-1.48897	0.02251	0.00198943
Q9S7M0	AT5G54270	LHCB3	light-harvesting chlorophyll B-binding protein 3	-1.26067	0.0179945	0.00129257	✓		✓	✓				✓
Q9M5A9	AT5G54800	GPT1	glucose 6-phosphate/phosphate translocator 1	-1.87147	0.0368266	0.00495463
Q8L908	AT5G55140	AT5G55140	ribosomal protein L30 family protein	1.03149	0.0344397	0.00450303
Q9FLP2	AT5G55210	AT5G55210	hypothetical protein	1.86953	0.0312672	0.00374706
Q9FJ62	AT5G55480	SVL1	SHV3-like 1	-1.2523	0.0127907	0.000602434
C0Z361	AT5G56500	Cpn60beta3	TCP-1/cpn60 chaperonin family protein	1.01936	0.00730385	0.000190164						✓
Q9LTS6	AT5G56940	AT5G56940	Ribosomal protein S16 family protein	1.03732	0.0410282	0.0060048
Q9LTR8	AT5G57040	AT5G57040	Lactoylglutathione lyase / glyoxalase I family protein	-1.93346	0.0376508	0.00514883
Q9LU74	AT5G57120	AT5G57120	nucleolar/coiled-body phosphoprotein	1.14145	0.0105143	0.000432121
F4KDH9	AT5G58040	FIP1[V]	FIP1[V]-like protein	2.16115	0.00616123	0.000124367
P93025	AT5G58140	PHOT2	phototropin 2	-1.11041	0.026564	0.0026426				✓
Q9LUX9	AT5G58800	AT5G58800	Quinone reductase family protein	1.07196	0.0266127	0.00267143
P53494	AT5G59370	ACT4	actin 4	-3.02166	0.00183255	8.95362e-06
Q8LAR7	AT5G60510	cPT9	Undecaprenyl pyrophosphate synthetase family protein	-4.00945	0.000573561	9.28898e-07
Q9S7P9	AT5G61210	SNAP33	soluble N-ethylmaleimide-sensitive factor adaptor protein 33	1.86514	0.0111424	0.000475881
Q9FLT6	AT5G61720	AT5G61720	hypothetical protein (DUF1216)	-2.75894	0.00738464	0.000209493
Q3E870	AT5G62575	SDH7	succinate dehydrogenase subunit	-1.15139	0.00358385	4.43175e-05
Q27GI3	AT5G62890	AT5G62890	Xanthine/uracil permease family protein	1.48962	0.0157297	0.000961473
F4K975	AT5G63060	AT5G63060	Sec14p-like phosphatidylinositol transfer family protein	-2.87777	0.00165341	6.95742e-06
P49107	AT5G64040	PSAN	photosystem I reaction center subunit PSI-N, chloroplast, putative / PSI-N, putative (PSAN)	-1.22878	0.0111424	0.000477338	✓	✓
Q94C20	AT5G64160	AT5G64160	plant/protein	1.00761	0.0157671	0.000977737
A0A1P8BDT8	AT5G65690	PCK2	phosphoenolpyruvate carboxykinase 2	-3.73007	0.00202729	1.06913e-05
Q7X911	AT5G66020	ATSAC1B	Phosphoinositide phosphatase family protein	-2.47505	0.0134718	0.00070016
Q9FGC7	AT5G67030	ABA1	zeaxanthin epoxidase (ZEP) (ABA1)	-1.0286	0.00720039	0.000166294					✓		✓		✓
P83755	ATCG00020	PSBA	photosystem II reaction center protein A	-1.50766	0.0248643	0.0023015	✓	✓		✓				✓
P56757	ATCG00120	ATPA	ATP synthase subunit alpha	-1.16145	0.0211797	0.00177568
P56759	ATCG00130	ATPF	ATPase, F0 complex, subunit B/B', bacterial/chloroplast	-1.12512	0.0116448	0.000512466
P56761	ATCG00270	PSBD	photosystem II reaction center protein D	-1.36115	0.0463186	0.00736279	✓	✓	✓	✓
P56766	ATCG00350	PSAA	Photosystem I, PsaA/PsaB protein	-1.27334	0.00730385	0.000195121	✓			✓
P56754	ATCG00420	NDHJ	NADH dehydrogenase subunit J	-2.3858	0.00730385	0.000197979
P56771	ATCG00540	PETA	photosynthetic electron transfer A	-1.06394	0.00970562	0.000370742	✓	✓
P56777	ATCG00680	PSBB	photosystem II reaction center protein B	-1.29038	0.0133267	0.000642253	✓	✓		✓
P62090	ATCG01060	PSAC	iron-sulfur cluster binding;electron carriers;4 iron, 4 sulfur cluster binding protein	-1.21831	0.014156	0.00076117	✓	✓
P56753	ATCG01110	NDHH	NAD(P)H dehydrogenase subunit H	-2.10126	0.0124268	0.000576259	✓	✓
A0A2P2CLE9	ATMG00285	NAD2A	NADH dehydrogenase 2A	-2.63784	0.00273768	2.63861e-05
